# Supplementary material for: Vitamin C facilitates direct cardiac reprogramming by inhibiting reactive oxygen species
Source: Stem Cell Res Ther. 2024 Jan 17;15:19. doi: 10.1186/s13287-023-03615-x (PMC10792814; doi:10.1186/s13287-023-03615-x)
Supplement: Supplementary file 1 — Additional file 1. Supplementary figure S1 and S2. [file 13287_2023_3615_MOESM1_ESM.xls]

st_gene_id	gene_id	gene_symbol	fpkm_Dox_1	fpkm_Dox_2	fpkm_Dox_3	fpkm_vitC_1	fpkm_vitC_2	fpkm_vitC_3	tpm_Dox_1	tpm_Dox_2	tpm_Dox_3	tpm_vitC_1	tpm_vitC_2	tpm_vitC_3	read_count_Dox_1	read_count_Dox_2	read_count_Dox_3	read_count_vitC_1	read_count_vitC_2	read_count_vitC_3
219150	219150	Hmbox1	56.75	46.54	57.2	36.34	46.84	44.58	121.16	95.65	124.16	71.38	96.57	91.41	9096	7384	9721	5727	7092	6567
13666	13666	Eif2ak3	9.36	9.18	10.41	12.58	11.43	10.95	19.99	18.87	22.59	24.7	23.57	22.44	665	648	744	860	788	749
142688	142688	Asb13	11.84	12.73	11.56	12.01	12.23	13.03	25.29	26.16	25.09	23.6	25.22	26.72	423	453	417	425	425	450
100502680	100502680	Gm10015	0	0.08	0.08	0.04	0	0.08	0	0.16	0.17	0.08	0	0.17	0	2	2	1	0	2
52028	52028	Bbs1	1.63	3.82	1.73	2.89	2	1.8	3.48	7.85	3.76	5.67	4.12	3.69	146	340	157	255	173	155
246293	246293	Klhl8	9.94	11.78	10.54	22.75	14.69	15.77	21.23	24.21	22.87	44.67	30.28	32.33	488	575	520	1103	699	745
217207	217207	Dhx8	20.61	19.54	19.16	20.91	18.15	16.79	44.01	40.15	41.58	41.07	37.42	34.43	1398	1317	1308	1401	1194	1097
67525	67525	Trim62	2.03	2.92	2.1	2.64	1.91	1.95	4.34	6	4.55	5.18	3.95	3.99	103	147	107	132	94	95
54638	54638	Ccdc22	17.65	16.9	19.41	16.57	18.64	16.63	37.69	34.72	42.14	32.55	38.43	34.1	587	558	650	544	601	533
434215	434215	Lrrc32	0.08	1.08	0	2.18	0.07	0.03	0.17	2.23	0	4.28	0.14	0.07	5	66	0	132	4	2
74376	74376	Myo18b	0	0	0	0	0	0.01	0	0	0	0	0	0.02	0	0	0	0	0	1
108888	108888	Atad3a	21.48	16.26	20.65	15.29	19.86	20.02	45.87	33.41	44.82	30.02	40.95	41.04	773	581	748	543	693	694
228592	228592	F830045P16Rik	0	0	0	0	0	0	0	0	0	0	0	0	0	0	0	0	0	0
17773	17773	Mtnr1a	0.09	0	0	0	0	0	0.19	0	0	0	0	0	2	0	0	0	0	0
12798	12798	Cnn2	263.72	167.85	268.22	208.57	203.71	199.58	563.03	344.93	582.16	409.64	420.02	409.17	6675	4217	6836	5208	4998	4869
66271	66271	Tmem126a	52.24	37.79	40.86	41.93	36.91	40.15	111.53	77.66	88.68	82.35	76.11	82.31	439	314	346	346	300	326
66454	66454	Nmnat1	7.05	5.71	7.01	5.77	6.63	7.48	15.06	11.73	15.21	11.34	13.67	15.33	233	187.99	233	188	212	238
16590	16590	Kit	0.13	0.13	0.07	0.04	0	0	0.29	0.28	0.16	0.07	0	0	11	11	6	3	0	0
56554	56554	Raet1d	8.38	2.05	7.5	3.23	9.11	9.39	17.89	4.21	16.29	6.35	18.78	19.25	148.08	35	132.3	56.31	153.62	159.97
213452	213452	Dstyk	11.23	9.53	11.28	8.86	9.87	9.48	23.97	19.58	24.48	17.4	20.35	19.43	1150	969	1163	896	981	935
19092	19092	Prkg2	2.08	0.74	2.15	1.4	4.14	3.31	4.43	1.53	4.67	2.75	8.53	6.79	149	50	161	102	262	237
229898	229898	Gbp5	0	0.02	0	0.02	0	0	0	0.04	0	0.04	0	0	0	1	0	1	0	0
72946	72946	Lrrc47	25.74	20.59	23.46	19.92	24.72	24.08	54.94	42.32	50.91	39.13	50.97	49.37	1347	1071	1236	1030	1255	1214
19720	19720	Trim27	21.66	19.95	22.4	19.7	24.19	27.24	46.24	41	48.63	38.7	49.87	55.85	791	730	822	711	850	949
66212	66212	Sec61b	401.1	305.5	382.88	310.32	333.56	379.3	856.33	627.82	831.03	609.47	687.74	777.64	1888	1415	1818.05	1427	1515	1730
238276	238276	Akap5	0.08	0.05	0.04	0.1	0.07	0.02	0.18	0.1	0.08	0.2	0.14	0.04	9	5	4	11	7	2
27084	27084	Xlr5c	0	0	0	0	0	0	0	0	0	0	0	0	0	0	0	0	0	0
93670	93670	Tac4	0	0	0	0	0	0	0	0	0	0	0	0	0	0	0	0	0	0
73230	73230	Bmper	18	42.44	20.01	42.46	30.13	30.69	38.43	87.22	43.43	83.39	62.13	62.93	1066	2498	1193	2484	1731	1751
57390	57390	Psors1c2	0.63	0.32	0.1	0.11	0.43	0.32	1.34	0.65	0.22	0.21	0.88	0.66	6	3	1	2	5	4
74477	74477	4933427D14Rik	3.73	3.48	3.2	2.67	3.21	3.38	7.97	7.15	6.96	5.24	6.62	6.94	261	243	228	186	219	228
14729	14729	Gp5	0.74	0.28	0.95	0.16	0.61	0.48	1.59	0.58	2.07	0.31	1.25	0.99	24	9	31	5	19	15
66586	66586	Crls1	10.22	12.72	12.07	10.91	11.18	11.97	21.82	26.13	26.19	21.43	23.06	24.53	281	347	334	296	298	317
16410	16410	Itgav	55.52	60.33	56.63	53.61	56.62	54.88	118.53	123.99	122.91	105.29	116.74	112.52	6467	6962	6670	6177	6376	6142
224530	224530	Acat3	0.09	0.08	0.15	0.08	0.03	0.08	0.19	0.16	0.33	0.16	0.07	0.17	2.61	2.23	4.41	2.3	0.92	2.35
11648	11648	Akp3	0	0.03	0	0	0	0	0	0.05	0	0	0	0	0	1	0	0	0	0
239083	239083	Ccnb1ip1	0	0	0	0.05	0	0	0	0	0	0.1	0	0	0	0	0	1	0	0
14610	14610	Gja10	0	0.19	0.1	0.05	0	0	0	0.4	0.21	0.1	0	0	0	4	2	1	0	0
100043772	100043772	Zfp850	1.52	1.09	1.42	1.08	1.08	1.22	3.25	2.25	3.07	2.12	2.23	2.51	127	96	111	84	83	89
100043235	100043235	Gm4305	0.03	0	0.03	0	0	0	0.07	0	0.07	0	0	0	0.33	0	0.33	0	0	0
626848	626848	Zfp971	3.65	5.08	4	4.7	4.02	4.04	7.79	10.45	8.68	9.24	8.28	8.28	179.9	224.56	174.53	200.57	151.01	132.99
101055745	101055745	Gm29721	0.13	0	0	0	0	0	0.29	0	0	0	0	0	1.91	0	0	0	0	0
52055	52055	Rab11fip5	11.27	9.23	9.93	12.89	12.44	12.07	24.06	18.97	21.55	25.31	25.66	24.74	833	660	770	932	881	846
18647	18647	Cdk14	15.06	22.63	16.3	18.35	19.99	19.52	32.15	46.5	35.38	36.04	41.22	40.03	1171	1749	1276	1410	1508	1463
118567384	118567384	LOC118567384	22.23	24.02	19.89	24.35	22.43	22.43	47.46	49.35	43.18	47.83	46.24	45.99	151.05	161.13	136.27	162.23	147.28	147.41
20962	20962	Sycp3	0	0	0	0	0	0	0	0	0	0	0	0	0	0	0	0	0	0
72486	72486	Obi1	6.49	7.91	6.46	7.77	7.84	6.74	13.86	16.25	14.01	15.26	16.16	13.82	344	418	342	404	403	341
99982	99982	Kdm1a	43.16	48.27	43.69	37.87	46.27	49.62	92.14	99.2	94.84	74.37	95.4	101.74	2012	2235	2051	1745	2094	2231
27275	27275	Nufip1	7.43	5.42	8.75	5.35	6.59	6.05	15.87	11.14	18.99	10.51	13.59	12.4	292	231	284	214	273	257
231050	231050	Galnt11	37.52	38.9	36.67	33.7	36.8	38.84	80.1	79.94	79.59	66.19	75.87	79.63	1440	1483	1417	1277	1368	1435
626391	626391	Zfp951	1.17	1.28	1.3	0.94	1.21	1.03	2.49	2.63	2.82	1.85	2.49	2.12	47	52.02	52.46	37.13	47	39.75
245305	245305	B230307C23Rik	9.65	9.42	9.27	6.38	4.84	6.02	20.59	19.36	20.11	12.54	9.97	12.34	376.06	335.92	362.97	231.02	183	208.47
235132	235132	Zbtb44	3.86	3.74	4.05	3.14	3.76	3.53	8.23	7.68	8.8	6.17	7.76	7.24	541	532	585	439	517	487
54201	54201	Zfp316	8.45	9.09	8.3	7.56	8.25	7.88	18.03	18.67	18.02	14.85	17.01	16.16	939	1006	930	833	890	844
382252	382252	Bclaf3	7.36	6.36	7.55	6.19	7.47	7.94	15.72	13.07	16.38	12.15	15.41	16.29	381	328	393	317	376	397
238393	238393	Serpina3f	0.1	0.67	0.03	0.49	0.05	0.16	0.2	1.37	0.07	0.97	0.09	0.33	2.84	19.61	0.99	14.46	1.31	4.58
11798	11798	Xiap	19.7	21.52	20.67	17.06	20.55	21.32	42.05	44.23	44.86	33.5	42.38	43.72	2039	2250	2228	1756	2087	2176
230753	230753	Thrap3	58.45	63.55	61.28	64.57	67.83	67.5	124.79	130.59	133	126.83	139.85	138.39	4014	4343	4231	4379	4522	4465
20873	20873	Plk4	12.12	9.98	10.83	12.74	20.87	18.49	25.87	20.51	23.51	25.01	43.02	37.91	666	545	597	691	1109	976
109254	109254	Adtrp	0.06	0	0.08	0.08	0.03	0.06	0.12	0	0.18	0.17	0.06	0.12	2	0	3	3	1	2
383619	383619	Aim2	0	0	0	0.03	0.02	0	0	0	0	0.07	0.05	0	0	0	0	1	0.99	0
70549	70549	Tln2	9.38	8.24	9.53	5.31	5.86	5.39	20.03	16.92	20.69	10.44	12.09	11.06	1696	1498	1776	968	1060	957
216971	216971	Fam222b	14.06	17.85	15.05	13.62	13.83	14.04	30.01	36.68	32.67	26.76	28.51	28.79	840	1056	904	800	802	805
66241	66241	Tmem9	81.28	82.8	76.94	71.8	67.93	74.04	173.54	170.16	166.99	141.02	140.06	151.8	1619	1636	1543	1410	1312	1422
72948	72948	Tppp	0.05	0.04	0.1	0.01	0.06	0.08	0.11	0.08	0.21	0.02	0.13	0.16	4	3	8	1	5	6
21881	21881	Tkt	21.22	26.11	19.33	30.42	27.5	28.34	45.31	53.67	41.97	59.75	56.71	58.1	1051	1285	964	1488	1321	1352
381399	381399	Bpifb4	0	0	0	0	0	0	0	0	0	0	0	0	0	0	0	0	0	0
257632	257632	Nod2	0	0.03	0	0.03	0	0	0	0.05	0	0.06	0	0	0	1	0	2	0	0
66230	66230	Mrps28	24.24	29.23	20.37	30.51	27.68	23.16	51.76	60.06	44.22	59.92	57.07	47.48	183	218	155	226	202	169
11651	11651	Akt1	164.13	173.99	166	190.68	180.38	180	350.41	357.55	360.3	374.49	371.91	369.04	6584	6981	6763	7626	7079	6937
19727	19727	Rfxank	6.19	9.2	5.68	8.58	6.16	6.77	13.21	18.91	12.34	16.85	12.7	13.88	351	519	325	481	339	370
192156	192156	Mvd	19.31	26.96	19.54	40.82	28.69	30.05	41.23	55.41	42.4	80.17	59.15	61.61	482	668	491	1005	694	723
432555	432555	Gm5431	0	0	0	0	0	0	0	0	0	0	0	0	0	0	0	0	0	0
74011	74011	Slc25a27	1.54	1.65	1.87	1.13	1.68	1.28	3.29	3.38	4.05	2.22	3.46	2.63	147	171	155	93	155	126
64051	64051	Sv2a	0.13	0.53	0.24	0.56	0.25	0.41	0.28	1.08	0.53	1.11	0.52	0.84	8	32	15	34	15	24
27274	27274	Zfp354b	0.03	0.03	0.03	0.06	0	0	0.06	0.06	0.06	0.11	0	0	1.03	1.06	1.03	2.07	0	0
78076	78076	Lcn8	0	0	0	0	0	0	0	0	0	0	0	0	0	0	0	0	0	0
115489970	115489970	Gm12790	0.03	0	0	0	0	0	0.07	0	0	0	0	0	1	0	0	0	0	0
327987	327987	Med13	12.9	14.62	14.16	11.5	10.51	10.12	27.53	30.05	30.73	22.59	21.66	20.75	2219	2502	2452	1956	1754	1677
239691	239691	AU021092	0.81	0.42	0.59	1.16	1.51	1.73	1.74	0.87	1.29	2.27	3.12	3.54	15	7	11	21	27	30
29849	29849	Olfr159	0.17	0	0	0	0	0	0.37	0	0	0	0	0	2	0	0	0	0	0
19165	19165	Psen2	7.06	4.46	6.22	5.01	5.28	6.1	15.06	9.16	13.49	9.84	10.89	12.51	204	128	181	143	148	170
14419	14419	Gal	0.58	6.08	0.23	6	0.96	0.36	1.23	12.49	0.5	11.78	1.97	0.74	5	52	2	51	8	3
12028	12028	Bax	119.66	82.22	124.5	95.72	102.05	91.87	255.47	168.95	270.23	187.99	210.41	188.34	1199	815	1257	943	990	889
239420	239420	Csmd3	0	0	0	0	0	0	0	0	0	0	0	0	0	0	0	0	0	0
384198	384198	Fam47e	0	0	0	0	0	0	0	0	0	0	0	0	0	0	0	0	0	0
72123	72123	Ccdc71l	10.97	9.05	11.68	7.59	9.13	8.33	23.42	18.59	25.35	14.91	18.81	17.07	714	585	765	488	576	522
216616	216616	Efemp1	150.86	82.02	152.63	95.72	128.06	137.85	322.09	168.56	331.27	188	264.03	282.61	4434	2385	4514	2769	3651	3908
210009	210009	Mtrr	8.89	8.4	8.99	7.53	8.23	7.2	18.98	17.26	19.52	14.79	16.97	14.76	479	445	497	397	426	380
434223	434223	Gvin3	0.09	0.1	0.09	0.38	0.08	0.01	0.2	0.21	0.2	0.75	0.17	0.02	12.93	14.54	12.94	53.44	11.03	1.33
57753	57753	Noc3l	4.57	4.33	4.83	4.52	3.8	4.63	9.76	8.89	10.49	8.87	7.84	9.5	284	267	302	277	229	277
20983	20983	Syt4	0.13	0.02	0.1	0	0.03	0.03	0.28	0.03	0.21	0	0.07	0.07	8	1	6	0	2	2
13661	13661	Ehf	0.01	0	0	0	0	0	0.03	0	0	0	0	0	1	0	0	0	0	0
269682	269682	Golga3	30.78	23.58	30.91	23.57	25.39	24.58	65.72	48.45	67.09	46.29	52.34	50.4	4008	3052	4057	3045	3204	3080
22355	22355	Vipr2	0.08	0.54	0.12	0.23	0.1	0.18	0.16	1.11	0.27	0.46	0.2	0.37	5	30	6	12	5	10
20716	20716	Serpina3n	0.96	39.42	1.08	104.64	5.92	6.94	2.05	81	2.34	205.52	12.2	14.22	29.25	1190.46	32.98	3140.47	174.29	203.15
320802	320802	Ifitm10	0.7	0.34	0.96	0.38	0.19	0.32	1.49	0.69	2.08	0.75	0.4	0.66	12	5	17	6	4	5
100041194	100041194	Ahnak2	40.21	10.29	41.95	20.05	28.15	25.95	85.85	21.15	91.05	39.39	58.03	53.21	7439	1892	7812	3667	5053	4622
71131	71131	Zfp689	1.87	2.67	1.72	2.56	2.15	1.96	3.99	5.49	3.73	5.03	4.43	4.02	105	149	97	142	117	106
70503	70503	Ddo	0.11	0	0.14	0.06	0.1	0.06	0.23	0	0.3	0.11	0.21	0.12	4	0	5	2	3	2
214951	214951	Rhbdl1	2.96	3.26	3.59	2.71	1.89	3.12	6.31	6.71	7.79	5.33	3.89	6.39	63	69	77	57	39	64
66129	66129	Prxl2c	15.04	20.2	14.5	17.48	12.79	12.65	32.1	41.52	31.48	34.33	26.36	25.93	690	921	670	792	569	559
73191	73191	Fezf1	0	0	0	0	0	0	0	0	0	0	0	0	0	0	0	0	0	0
76293	76293	Mfap4	0	0.05	0	0	0	0	0	0.1	0	0	0	0	0	1	0	0	0	0
12262	12262	C1qc	0	0	0	0	0	0	0	0	0	0	0	0	0	0	0	0	0	0
16527	16527	Kcnk3	0.1	0.27	0.13	0.82	0.31	0.33	0.22	0.56	0.29	1.61	0.65	0.68	6	16	8	48	18	19
319185	319185	H2bc13	0	0	0.58	0.35	0	0.41	0	0	1.25	0.69	0	0.85	0	0	1.98	1.17	0	1.36
22227	22227	Ucp1	0	0	0	0	0.04	0	0	0	0	0	0.09	0	0	0	0	0	1	0
19252	19252	Dusp1	25.44	8.46	26.08	18.97	60.36	61.83	54.3	17.38	56.6	37.26	124.46	126.76	712	235	735	524	1638	1668
320022	320022	Terb1	0.04	0	0	0.04	0	0	0.09	0	0	0.08	0	0	1	0	0	1	0	0
68001	68001	Cfap298	12.76	11.36	14.27	11.77	11.97	10.3	27.24	23.36	30.98	23.12	24.67	21.12	196	173	220	174	177	150
208151	208151	Tmem132b	0	0.02	0.01	0	0	0	0	0.03	0.02	0	0	0	0	2	1	0	0	0
74012	74012	Rap2b	10.82	9.67	10.84	7.36	8.1	8.02	23.11	19.87	23.53	14.45	16.71	16.44	712	632	718	478	517	508
108089	108089	Rnf144a	0.06	0.14	0.05	0.36	0.08	0.15	0.13	0.28	0.11	0.71	0.16	0.32	5	11	4	29	6	12
272009	272009	Srsf12	0	0	0	0	0	0	0	0	0	0	0	0	0	0	0	0	0	0
50875	50875	Tmod3	67.26	61.68	70.93	55.74	59.52	58.87	143.59	126.75	153.96	109.47	122.71	120.69	3740	3408	3971	3062	3210	3153
16716	16716	Ky	0	0	0	0.01	0	0	0	0	0	0.02	0	0	0	0	0	1	0	0
66962	66962	Swsap1	6.71	8.78	6.7	7.64	6.37	7.08	14.32	18.05	14.54	15.01	13.14	14.51	177	230	178	199	163	180
58520	58520	Erg28	19.15	32.37	20.51	36.48	29.91	28.34	40.89	66.52	44.52	71.64	61.66	58.09	401	678	434	760	613	576
100504491	100504491	Dcdc2b	0.1	0.2	0.18	0.03	0.06	0.21	0.21	0.4	0.39	0.06	0.13	0.42	2	4	5	1	2	5
98682	98682	Mfsd6	8.24	6.63	9.05	6.4	9.71	8.9	17.59	13.62	19.64	12.58	20.02	18.25	617	494	680	475	706	643
12565	12565	Cdh9	0	0	0	0	0	0	0	0	0	0	0	0	0	0	0	0	0	0
217138	217138	Prr15l	0	0	0	0	0	0	0	0	0	0	0	0	0	0	0	0	0	0
246228	246228	Vwa1	0.61	0.5	1.37	1.09	1.39	1.06	1.31	1.03	2.96	2.15	2.86	2.17	29	17	51	44	54	41
320997	320997	Cyp4f39	0.15	0.16	0.32	0.24	0.08	0.35	0.33	0.33	0.69	0.48	0.17	0.72	6	6	12	9	3	13
224860	224860	Plcl2	18.79	24.91	18.64	20.05	19.7	20.73	40.12	51.19	40.46	39.37	40.62	42.5	1205	1574	1199	1268	1229	1284
67704	67704	1810037I17Rik	145.11	163.54	150.6	186.56	138.25	148.49	309.8	336.07	326.87	366.41	285.05	304.44	1713	1912	1791	2167	1580	1692
14065	14065	F2rl3	0	0.1	0	0	0.07	0.11	0	0.21	0	0	0.15	0.22	0	3	0	0	2	3
232174	232174	Cyp26b1	1.38	2.26	1.29	1.76	3.81	3.86	2.94	4.65	2.79	3.46	7.85	7.91	118	179	111	138	313	305
70350	70350	Basp1	4.07	27.37	3.82	23.07	4.51	4.5	8.69	56.25	8.29	45.31	9.3	9.22	108	721	102	604	116	115
13196	13196	Asap1	60.02	79.59	60.33	58.4	47.07	44.49	128.14	163.55	130.95	114.69	97.04	91.22	5919	7791	5984	5702	4506	4225
268752	268752	Wdfy2	3.69	3.43	3.68	3.18	2.96	2.47	7.87	7.04	8	6.24	6.09	5.06	296.01	283.02	280	240	224	214
213011	213011	Zfp583	1.13	1.5	1.45	1.41	1.46	1	2.41	3.08	3.15	2.76	3.01	2.05	56	72	72	67	66	55
217666	217666	L2hgdh	3.6	2.53	3.61	2.44	3.45	3.72	7.69	5.19	7.85	4.8	7.12	7.62	185	129	187	124	172	184
434341	434341	Nlrc5	2.71	3.74	2.6	7.1	5.55	5.41	5.78	7.68	5.64	13.94	11.44	11.08	329	442	316	845	646	637
230597	230597	Zfyve9	13.57	16.34	13.11	11.34	11.44	11.07	28.97	33.57	28.46	22.27	23.58	22.7	1290.94	1562	1269.84	1071	1043	1006
330188	330188	Ccdc63	0	0	0	0	0	0	0	0	0	0	0	0	0	0	0	0	0	0
320091	320091	Ano4	0.52	0.1	0.48	0.9	2.27	2.31	1.1	0.2	1.05	1.76	4.69	4.73	38	7	33	65	165	166
102657	102657	Cd276	24.85	34.99	25.21	42.69	44.02	42.5	53.05	71.9	54.71	83.85	90.77	87.13	1218	1704	1244	2067	2093	2007
241732	241732	Tspyl3	0.11	0.11	0.23	0	0.07	0.04	0.23	0.22	0.51	0	0.14	0.09	5	5	11	0	3	2
68612	68612	Ube2c	138.18	124.11	137.96	179.49	332.72	313.07	295.01	255.06	299.45	352.52	686.02	641.86	1527	1358	1536	1951	3559	3340
13589	13589	Mapre1	155.04	101.54	142.03	107.11	119.9	113.03	331.01	208.66	308.27	210.36	247.21	231.73	6630	4887	6841	4404	5494	5826
228026	228026	Pdk1	5.12	4	5.45	3.38	4.46	4.38	10.93	8.21	11.83	6.63	9.19	8.97	422	327	452	275	356	347
56774	56774	Slc6a14	0	0	0	0	0	0	0	0	0	0	0	0	0	0	0	0	0	0
211151	211151	Churc1	10.18	19.28	8.34	14.3	12.36	10.83	21.73	39.61	18.11	28.08	25.49	22.21	69	129	57	95	81	71
212085	212085	Trim52	0	0	0	0	0	0	0	0	0	0	0	0	0	0	0	0	0	0
114128	114128	Laptm4b	64.8	103.4	65.12	70.29	53.1	52.23	138.34	212.49	141.34	138.05	109.48	107.07	1765	2796	1786	1889	1402	1371
434050	434050	Gm5576	0	0	0	0.05	0.04	0	0	0	0	0.09	0.08	0	0	0	0	0.82	0.63	0
320027	320027	Fstl4	0.43	0.44	0.36	0.08	0.05	0.13	0.92	0.91	0.78	0.17	0.1	0.27	49	43	40	9	6	10
71373	71373	Prr16	0	0	0	0.03	0	0	0	0	0	0.06	0	0	0	0	0	1	0	0
319262	319262	Fchsd1	6.3	5.33	6.04	4.51	4.41	4.51	13.45	10.96	13.11	8.86	9.09	9.24	421	356	405	298	286	290
74018	74018	Als2	14.16	16.69	14.41	16.96	14.81	14.74	30.22	34.3	31.28	33.31	30.54	30.21	1443.81	1722	1477	1702	1449	1425.95
66404	66404	Rtf2	39.4	39.1	38.31	36.59	32.81	31.25	84.12	80.36	83.15	71.87	67.65	64.08	1235	1217	1209	1132	997	944
56274	56274	Stk3	18.42	20.45	20.66	20.62	21.01	21.37	39.32	42.03	44.85	40.5	43.32	43.82	824.11	912.34	936.69	909.72	903.71	918.84
269966	269966	Nup98	31.04	25.91	31.51	24.77	28.73	27.83	66.28	53.24	68.39	48.65	59.23	57.06	3139	2649	3230	2534	2862	2733
75799	75799	4930444P10Rik	0	0	0	0.08	0	0	0	0	0	0.16	0	0	0	0	0	1	0	0
26367	26367	Ceacam2	0	0	0	0	0	0	0	0	0	0	0	0	0	0	0	0	0	0
238333	238333	Samd15	1.1	1.41	1.26	1.18	0.93	0.52	2.35	2.9	2.73	2.32	1.91	1.06	33	42	38	35	27	15
140497	140497	Cd300c2	0	0	0	0	0	0	0	0	0	0	0	0	0	0	0	0	0	0
23983	23983	Pcbp1	251.32	287.87	234.3	271.61	266.39	263.7	536.56	591.58	508.54	533.44	549.26	540.63	6058	6887	5687	6458	6224	6127
100502950	100502950	Gm3336	0	0	0	0	0	0.14	0	0	0	0	0	0.29	0	0	0	0	0	2
217154	217154	Stac2	0	0.05	0.06	0.2	0	0.07	0	0.09	0.14	0.38	0	0.15	0	2	3	9	0	3
67636	67636	Etfrf1	4.6	5.98	5.79	8.16	8.02	7.44	9.82	12.28	12.56	16.03	16.54	15.26	95	119	124	154	153	138
75219	75219	Dusp18	21.86	22.18	21.44	27.16	27.89	27.15	46.66	45.59	46.53	53.35	57.51	55.67	1597	1611	1577	1961	1977	1911
320181	320181	Fndc7	0	0	0	0.01	0	0	0	0	0	0.03	0	0	0	0	0	1	0	0
66496	66496	Ppdpf	59.12	67.17	54.59	61.17	44.78	50.95	126.21	138.05	118.49	120.14	92.33	104.46	535	611	498	547	397	449
11754	11754	Aoc3	0	0.05	0	0.01	0.04	0.03	0	0.11	0	0.03	0.09	0.06	0	2	0	1	3	1
208117	208117	Aph1b	1.28	1.71	1.53	1.69	1.66	1.92	2.74	3.5	3.32	3.33	3.42	3.94	98.95	126.32	120.08	132.09	121.9	141.41
66044	66044	Dtd1	6.9	9.88	8.67	8.8	6.7	5.87	14.74	20.3	18.82	17.29	13.81	12.04	117	166	148	147	110	96
665687	665687	Gm20777	0	0	0	0	0	0	0	0	0	0	0	0	0	0	0	0	0	0
68259	68259	Ift80	10.33	14.1	10.78	13.67	15.51	15.01	22.06	28.98	23.39	26.84	31.98	30.77	663	897	695	865	968	928
380629	380629	Heca	16.92	16.87	18.43	16.81	15.8	16.03	36.12	34.66	39.99	33.01	32.57	32.86	1062	1079	1163	1066	983	1011
17022	17022	Lum	0	0.03	0	1.27	0.03	0	0	0.07	0	2.5	0.07	0	0	1	0	38	1	0
238726	238726	Fam81b	0	0	0	0	0	0	0	0	0	0	0	0	0	0	0	0	0	0
100041062	100041062	Gm13286	0	0	0	0	0	0	0	0	0	0	0	0	0	0	0	0	0	0
64379	64379	Irx6	0	0	0	0	0	0	0	0	0	0	0	0	0	0	0	0	0	0
75785	75785	Klhl24	21.31	27.84	20.86	21.33	18.78	18.73	45.5	57.21	45.28	41.89	38.72	38.41	2466	3255	2438	2471	2130	2154
232431	232431	Gprc5a	54.15	18.49	55.69	29.69	49.67	49.46	115.61	38	120.88	58.3	102.41	101.4	1634	554	1692	884	1453	1438
13603	13603	Opn3	1.47	0.88	1.07	1.45	1.77	2.03	3.15	1.82	2.32	2.86	3.65	4.15	37	22	27	36	43	49
104099	104099	Itga9	0.64	0.95	0.68	0.52	0.33	0.37	1.36	1.96	1.47	1.02	0.68	0.76	72	107	77	58	36	40
58212	58212	Srrm3	0	0.02	0	0.02	0	0	0	0.04	0	0.04	0	0	0	1	0	1	0	0
242851	242851	Gnat3	0	0	0	0	0	0	0	0	0	0	0	0	0	0	0	0	0	0
627626	627626	Ptchd4	0.1	0.04	0.07	0.06	0.04	0.02	0.21	0.08	0.16	0.13	0.08	0.04	16	12	11	8	6	4
80883	80883	Ntng1	0.05	0.18	0.01	0.08	0.03	0	0.1	0.36	0.03	0.16	0.05	0	3	12	1	6	2	0
224648	224648	Uhrf1bp1	13.65	14.89	13.41	13.15	11.02	10.39	29.15	30.6	29.12	25.83	22.72	21.31	1898	2058	1877	1807	1486	1391
12983	12983	Csf2rb	0	0.42	0.03	0.55	0.14	0.17	0	0.87	0.06	1.07	0.29	0.35	0	31.66	2	41.39	10.17	12.4
11500	11500	Adam7	0	0	0	0	0	0	0	0	0	0	0	0	0	0	0	0	0	0
57248	57248	Ly6i	0	0	0	0.07	0	0	0	0	0	0.13	0	0	0	0	0	1	0	0
227615	227615	Tmem203	12.54	17.55	12.72	17.57	11.32	10.58	26.77	36.06	27.61	34.5	23.35	21.7	135	187	138	186	118	110
73032	73032	Ttc9b	0.09	0	0.09	0	0	0	0.2	0	0.2	0	0	0	1	0	1	0	0	0
103284	103284	Zc3h10	11.44	12.15	9.95	10.95	9.91	10.18	24.42	24.97	21.59	21.5	20.44	20.88	372	383	324	345	301	304
19227	19227	Pthlh	3.62	7.72	3.29	1.19	2.26	1.06	7.74	15.86	7.15	2.34	4.67	2.17	71	150	65	23	43	20
224703	224703	Marchf2	43.68	43.38	38.45	41.56	43.4	40.66	93.26	89.14	83.46	81.62	89.48	83.36	884	861	786	811	835	789
321019	321019	Gpr183	0	0	0	0.1	0	0.02	0	0	0	0.19	0	0.05	0	0	0	4	0	1
78655	78655	Eif3j1	0.18	0.1	0	0.22	0	0.11	0.38	0.21	0	0.42	0	0.22	6.35	3.61	0	7.67	0	3.63
243983	243983	Zdhhc13	11.07	15.81	11.71	12.72	10.45	10.36	23.64	32.49	25.42	24.99	21.55	21.24	395	561	421	449	362	357
19683	19683	Rdh16	0	0	0	0	0	0	0	0	0	0	0	0	0	0	0	0	0	0
72999	72999	Insig2	25.47	37.11	24.36	28.71	19.83	20.64	54.38	76.27	52.87	56.39	40.89	42.32	1009	1467	971	1127	769	785
12334	12334	Capn2	106.74	77.56	107.8	82.43	108.44	103.18	227.88	159.39	233.97	161.89	223.59	211.54	5449	3934	5540	4156	5369	5074
78267	78267	Klhdc8b	4.08	4.34	4.57	3.97	3.53	4.84	8.72	8.92	9.92	7.8	7.27	9.92	163	165	177	159	138	185
51813	51813	Ccnc	6.06	6.05	7.34	5.15	8.85	7.19	12.93	12.44	15.94	10.12	18.25	14.73	231	221	286	211	325	264
27403	27403	Abca7	26.53	24.59	27.04	28.35	33.46	32.56	56.65	50.54	58.7	55.68	69	66.75	2863	2637	2937	3023	3503	3384
74359	74359	4931414P19Rik	5.19	9.08	5.2	7.77	6.48	6.53	11.08	18.65	11.29	15.27	13.35	13.38	209	354	213	296	250	245
74256	74256	Cyld	14.49	11.58	15.87	10.11	11.34	12.22	30.93	23.8	34.44	19.86	23.39	25.06	1905	1508	2098	1315.06	1444	1542
252875	252875	Mios	10.7	10.35	10	7.84	7.78	8.68	22.85	21.27	21.7	15.4	16.04	17.79	671	615	633	491	464	518
78593	78593	Nrip3	3.38	2.36	3.47	2.67	3.55	3.22	7.21	4.85	7.53	5.25	7.32	6.59	206	143	213	161	210	189
56360	56360	Acot9	53.91	39.08	50.89	39.78	49.45	52.67	115.1	80.31	110.46	78.12	101.97	107.99	1338	963	1272	974	1190	1261
224697	224697	Adamts10	13.1	13.2	12.67	12.34	12.25	13.51	27.97	27.12	27.49	24.23	25.26	27.7	834	859	838	800	740	820
241118	241118	Asic4	0.05	0.93	0.07	0.83	0.08	0.05	0.11	1.92	0.16	1.63	0.16	0.11	2	37	3	33	3	2
100135657	100135657	Rhox3e	0	0	0	0	0	0.16	0	0	0	0	0	0.34	0	0	0	0	0	1
70747	70747	Tspan2	3.75	3.07	4.37	4.3	5.01	5.22	8.02	6.31	9.48	8.45	10.33	10.7	251	204	294	284	325	336
18595	18595	Pdgfra	0.91	1.71	0.82	3.79	0.59	0.51	1.94	3.52	1.79	7.44	1.22	1.05	96	178	88	402	56	53
70527	70527	Stambp	17.15	19.8	19.46	18.28	17.67	19.4	36.62	40.7	42.25	35.89	36.43	39.78	544	623	626	574	545	587
11615	11615	Gm4737	0	0	0	0	0	0	0	0	0	0	0	0	0	0	0	0	0	0
102632660	102632660	Gm30679	0.02	0.07	0	0	0	0.05	0.05	0.14	0	0	0	0.09	1	3	0	0	0	2
235431	235431	Coro2b	1.7	2.12	2.03	1.92	1.25	1.95	3.63	4.36	4.41	3.77	2.58	3.99	95	110	114	106	68	105
100503353	100503353	Gm14440	1.45	1.71	1.33	1.34	1.37	1.85	3.09	3.52	2.89	2.63	2.81	3.78	75.51	88.76	69.76	68.81	69	92.64
69129	69129	Pex11g	0.74	2.04	1.31	0.92	1.67	1.41	1.59	4.19	2.84	1.81	3.44	2.89	32	43	30	34	36	32
217698	217698	Acot5	0	0	0	0	0	0	0	0	0	0	0	0	0	0	0	0	0	0
414872	414872	Zyg11b	15.11	16.06	14.93	14.29	15.07	13.96	32.25	33	32.4	28.06	31.08	28.63	2165	2304	2216	2043	2164	2008
67197	67197	Zcrb1	80.82	80.26	86.48	72.21	76.06	79.1	172.55	164.93	187.7	141.83	156.82	162.17	827	814	886	725	753	782
236781	236781	Gpr119	0	0	0	0	0	0	0	0	0	0	0	0	0	0	0	0	0	0
67367	67367	Paxbp1	13.85	11.8	12.02	9.68	11.65	12.52	29.57	24.25	26.08	19.02	24.03	25.67	821	695	717	567	670	715
216527	216527	Ccm2	29.34	32.63	28.02	32.46	29.94	30.94	62.64	67.06	60.81	63.75	61.73	63.42	795	872	758	857	785	808
227746	227746	Rabepk	10.63	15.33	8.96	14.18	10.3	9.65	22.7	31.5	19.44	27.84	21.24	19.78	253	351	224	357	242	228
56710	56710	Brinp1	0	0	0	0	0	0	0	0	0	0	0	0	0	0	0	0	0	0
27398	27398	Mrpl2	35.31	40.22	35.12	40.08	35.81	37.78	75.38	82.65	76.23	78.72	73.83	77.46	449	506	447	501	441	462
227059	227059	Slc39a10	9.29	8.67	10.15	7.56	8.89	8.78	19.83	17.82	22.03	14.85	18.32	18	775	730	839	614	699	690
74490	74490	Mamstr	1	0.88	1.16	3.12	4.11	3.98	2.14	1.82	2.52	6.13	8.47	8.15	45	42	49	123	163	161
18577	18577	Pde4a	6.12	5.73	5.84	6.68	6.91	6.95	13.07	11.78	12.67	13.13	14.25	14.25	396	374	384	439	430	441
100043332	100043332	Ankrd66	0	0	0	0	0	0	0	0	0	0	0	0	0	0	0	0	0	0
29861	29861	Dpf1	2.41	1.26	1.95	1.71	2.56	2.17	5.14	2.58	4.24	3.35	5.28	4.44	81	42	66	57	83	71
14758	14758	Gpm6b	1.66	4.26	2.03	4.4	2.15	1.53	3.55	8.76	4.4	8.65	4.44	3.13	101	260	129	273	140	98
228875	228875	Slc35c2	23.57	27.55	22.19	27.13	23.45	21.86	50.32	56.61	48.17	53.28	48.35	44.81	689	800	658	785	666	615
11964	11964	Atp6v1a	62	62.31	62.52	66.54	60.19	60.37	132.36	128.04	135.69	130.68	124.11	123.78	4071	4063	4131	4311	3831	3817
224105	224105	Pak2	40.28	37.7	41.71	33.14	34.44	33.92	86	77.48	90.53	65.08	71.01	69.55	3692	3435	3848	3001	3062	2994
382073	382073	Ccdc84	15.09	16.8	13.72	13.95	9.77	13.19	32.22	34.53	29.79	27.4	20.15	27.03	241	265	221	218	150	203
115490131	115490131	Gm42517	0.17	0.4	0.14	0.2	0.12	0.18	0.37	0.83	0.31	0.4	0.24	0.36	6	14	5	7	4	6
384059	384059	Tlr12	0	0	0	0	0	0	0	0	0	0	0	0	0	0	0	0	0	0
67991	67991	Nacc2	6.26	6.31	6.74	5.87	4.57	4.61	13.36	12.97	14.63	11.53	9.42	9.46	643	644	699	599	455	454
319670	319670	Eml5	3.86	3.17	3.8	2.09	2.39	3.09	8.24	6.52	8.25	4.11	4.93	6.33	465	381	501	265	304	359
239647	239647	Pced1b	1.32	3.77	1.44	2.82	1.74	1.94	2.82	7.75	3.12	5.54	3.59	3.98	51	149	63	101	64	63
68026	68026	Pclaf	12.55	12.36	13.53	19.23	27.78	28.81	26.8	25.39	29.37	37.77	57.29	59.06	445	435	483	673	955	984
30841	30841	Kdm2b	31.26	29.73	31	22.74	29.61	32.18	66.75	61.1	67.29	44.66	61.05	65.97	1993	1874	2002	1452	1844	1967
666790	666790	Gm8290	0.38	0.17	0.33	0.15	0.15	0.24	0.82	0.35	0.73	0.29	0.31	0.5	34	15	30	13	13	21
18185	18185	Nrl	0	0	0	0	0	0	0	0	0	0	0	0	0	0	0	0	0	0
100042295	100042295	Gm3776	0.4	1.23	1.17	0	0	0.48	0.86	2.53	2.55	0	0	0.99	4.07	12.29	11.95	0	0	4.71
212937	212937	Tifab	0	0	0	0	0	0	0	0	0	0	0	0	0	0	0	0	0	0
56367	56367	Scoc	41.83	27.02	46.68	27.04	44.55	47.67	89.3	55.54	101.31	53.11	91.87	97.72	1174.99	755	1319	749	1214	1290.01
320795	320795	Pkn1	59.63	44.23	58.35	45.2	56.23	53.78	127.31	90.9	126.64	88.77	115.94	110.26	5365	4040	5202	3904	5016	4788
75657	75657	Speer4a	0	0	0	0	0	0	0	0	0	0	0	0	0	0	0	0	0	0
21402	21402	Skp1	151.27	201.68	163.98	168.1	133.22	130.92	322.95	414.45	355.92	330.16	274.68	268.42	2999	3967	3274	3286	2558	2503
16834	16834	Cog1	21.03	19.99	19.66	20.38	19.66	19.56	44.9	41.08	42.68	40.03	40.54	40.09	984	956	930	959	901	887
654818	654818	Smco3	0	0.03	0.03	0	0	0	0	0.07	0.07	0	0	0	0	1	1	0	0	0
383348	383348	Kctd16	0	0	0.01	0	0.01	0	0	0	0.01	0	0.01	0	0	0	2	0	2	0
72821	72821	Scn2b	0	0	0	0	0	0	0	0	0	0	0	0	0	0	0	0	0	0
58237	58237	Nkain4	0	0	0.1	0	0	0	0	0	0.22	0	0	0	0	0	1	0	0	0
279653	279653	Pcdh19	0.57	0.43	0.53	0.57	0.21	0.16	1.23	0.89	1.16	1.11	0.43	0.33	93	71	89	93	32	25
320534	320534	Tmem104	6.52	5.38	6.92	5.56	6.07	5.93	13.91	11.06	15.03	10.91	12.52	12.16	469	385	502	395	424	411
67466	67466	Pdcl	9.47	10.52	10.39	9.85	11.77	12.93	20.21	21.63	22.56	19.35	24.27	26.51	412	458	454	426	497	542
22409	22409	Wnt10a	0	0.32	0	0.72	0.04	0	0	0.66	0	1.41	0.08	0	0	9	0	20	1	0
66482	66482	Exoc2	21.41	18.91	21.07	16.32	17.78	18.3	45.71	38.86	45.73	32.05	36.67	37.51	1395	1239	1347	1036	1127	1155
67706	67706	Tmem179b	19.05	29.19	19.73	34.34	21.4	23.26	40.67	59.98	42.81	67.43	44.12	47.69	184	279	192	326	200	217
171580	171580	Mical1	6.87	18.2	6.43	30.75	15.33	14.32	14.68	37.4	13.96	60.4	31.62	29.35	376	980	344	1668	820	747
54194	54194	Akap8l	34.81	29.6	33.9	27.84	27.9	27.5	74.31	60.82	73.59	54.67	57.52	56.38	1013	862	990	804	783	774
380855	380855	Rsl1	1.82	1.32	1.71	1.32	1.56	1.62	3.88	2.72	3.71	2.59	3.22	3.32	53.99	39.1	51.19	38.69	44.99	46.44
503610	503610	Zdhhc18	18.94	18.48	19.39	21.37	21.81	21.93	40.44	37.98	42.08	41.98	44.98	44.96	766	701	774	811	830	845
216131	216131	Trappc10	26.99	26.12	27.82	25.22	29.52	27.37	57.63	53.68	60.39	49.52	60.86	56.11	2353	2172.02	2437	2091	2385	2163
109731	109731	Maob	0.06	0.06	0	0.08	0	0	0.12	0.12	0	0.17	0	0	2	2	0	3	0	0
71941	71941	Cars2	15.47	13.81	15.54	15.51	15.69	14.73	33.03	28.38	33.74	30.46	32.34	30.19	419	367	424	410	405	382
17219	17219	Mcm6	116.43	169.98	116.62	151.36	135.99	138.27	248.58	349.31	253.12	297.26	280.4	283.49	5341	7764	5390	6826	6050	6096
69126	69126	Rbis	199.49	181.47	192.79	220.27	171.9	179.06	425.9	372.92	418.45	432.61	354.43	367.12	472	447	469	518	402	413
226041	226041	Pgm5	0.48	0.19	0.45	0.16	0.45	0.55	1.02	0.38	0.98	0.31	0.94	1.12	62	24	59	20	57	68
69481	69481	Actl9	0.49	0.93	0.65	0.33	0.39	1.13	1.04	1.91	1.41	0.65	0.81	2.31	9	17	12	6	7	20
230612	230612	Slc5a9	0.02	0	0.03	0	0.02	0	0.03	0	0.07	0	0.03	0	1	0	2	0	1	0
20196	20196	S100a13	44.81	36.64	38.44	44.71	39.8	48.85	95.67	75.3	83.44	87.81	82.06	100.16	333	270	289	327	288	352
19328	19328	Rab12	53.8	52.53	55.69	59.11	65.09	68.05	114.87	107.95	120.89	116.09	134.22	139.52	1561	1514	1629	1695	1832	1907
18007	18007	Neo1	42.02	57.62	38.82	44.72	46.15	44.3	89.7	118.41	84.27	87.82	95.16	90.82	4950	6751	4606	5208	5277	5027
110789	110789	Adgrv1	0.02	0.02	0	0.01	0	0.01	0.04	0.04	0	0.01	0	0.02	4	4	0	2	0	2
107885	107885	Mthfs	4.7	5.32	4.46	5.76	3.71	6.15	10.03	10.93	9.67	11.3	7.65	12.6	38.19	42.62	36.62	46.05	29.01	49.12
78767	78767	Efcab11	1.49	0.8	1.52	1.78	2.43	3.38	3.19	1.65	3.29	3.5	5.01	6.92	45	24	46	53	71	98
12229	12229	Btk	0	0	0	0	0	0	0	0	0	0	0	0	0	0	0	0	0	0
77305	77305	Wdr82	25.88	44.07	27.22	33.21	29.53	31.39	55.25	90.57	59.09	65.22	60.88	64.35	1624	2787	1714	2081	1806	1887
232035	232035	Ccser1	1.57	0.89	1.18	1	1.22	1.35	3.35	1.83	2.57	1.96	2.52	2.77	146	92	116	83	124	139
434204	434204	Whamm	7.56	8.02	7.31	6.95	6.33	6.39	16.13	16.48	15.88	13.64	13.04	13.1	350	374	342	315	288	289
18491	18491	Pappa	1.23	1.36	1.1	0.68	0.68	0.59	2.62	2.8	2.39	1.34	1.4	1.22	221	244	200	122	119	103
209232	209232	Wfdc5	0	0.06	0	0	0.03	0	0	0.12	0	0	0.06	0	0	2	0	0	1	0
76974	76974	Urah	0	0	0	0.3	0	0	0	0	0	0.58	0	0	0	0	0	2	0	0
22289	22289	Kdm6a	17.17	20.64	18.58	16.3	13.81	13.9	36.65	42.41	40.32	32.02	28.48	28.51	1689	2015	1845	1565	1316	1310
209239	209239	Gan	1.16	1.02	1.25	1.22	1.14	0.64	2.48	2.09	2.71	2.39	2.35	1.32	62	54	67	64	59	33
246229	246229	Bivm	4.01	4.66	3.29	2.89	3.92	3.81	8.57	9.57	7.14	5.68	8.09	7.8	203	230	167	145	190	180
11595	11595	Acan	16.84	30.69	16.34	30.16	24.5	23.2	35.95	63.08	35.46	59.23	50.51	47.57	2078	3764	2034	3678	2934	2759
622307	622307	Albfm1	0.09	0.04	0.04	0	0	0.09	0.19	0.09	0.1	0	0	0.19	2	1	1	0	0	2
320974	320974	Lrrn4	0	0	0	0	0	0	0	0	0	0	0	0	0	0	0	0	0	0
67238	67238	Fam220a	26.73	23.46	25.46	24.6	26.23	29.91	57.07	48.22	55.26	48.32	54.09	61.33	860	749	825	781	818	928
67207	67207	Lsm1	14.13	15.55	15.34	15.41	13.08	15.34	30.17	31.95	33.3	30.27	26.98	31.45	502	548	548	539	451	525
13383	13383	Dlg1	34.83	25.76	35.52	24.87	31.39	30.95	74.36	52.93	77.1	48.85	64.73	63.45	2518	1844	2587	1779	2198	2149
101502	101502	Hsd3b7	20.7	21.54	18.44	23.88	19.31	19.82	44.2	44.26	40.03	46.89	39.81	40.64	537	554	481	611	485	496
118568335	118568335	LOC118568335	0.38	1.52	1.05	1.04	0.35	0.09	0.81	3.12	2.28	2.05	0.71	0.18	5	18	14	13	4	1
751864	751864	Gm9733	0	0	0	0	0	0	0	0	0	0	0	0	0	0	0	0	0	0
83946	83946	Phip	19.14	16.66	20.58	12.74	13.99	14.31	40.86	34.24	44.67	25.02	28.85	29.33	3368	2914	3642	2211	2386	2422
71684	71684	Rbm43	4.48	7.87	3.17	9.4	5.45	6.63	9.57	16.17	6.89	18.46	11.23	13.59	146	256	105	304	172	209
69852	69852	Tcf23	0	0	0.02	0	0	0	0	0	0.03	0	0	0	0	0	1	0	0	0
56043	56043	Akr1e1	11.71	10.43	10.56	10.13	11.06	11.04	24.99	21.44	22.93	19.89	22.8	22.64	293	269	279	253	264	268
17350	17350	Mlh1	4.57	4.27	4.63	4.28	5.04	5.37	9.75	8.77	10.06	8.4	10.4	11.01	182	167	185	166	193	203
67020	67020	Tmem88	0	0.05	0.05	0	0	0	0	0.09	0.1	0	0	0	0	1	1	0	0	0
27410	27410	Abca3	32.58	27.12	33.57	25.09	31.38	30.01	69.56	55.73	72.87	49.27	64.7	61.52	3376	2789	3499	2563	3150	2991
74035	74035	Nol9	14.07	13.72	14.72	12.77	12.36	12.59	30.03	28.19	31.94	25.08	25.49	25.82	818	792	843	721	697	700
13038	13038	Ctsk	0	0.23	0	1.52	0.28	0.09	0	0.47	0	2.99	0.58	0.19	0	5	0	33	6	2
19065	19065	Npy4r	0.07	0.04	0.15	0.15	0	0	0.16	0.08	0.32	0.29	0	0	2	1	4	4	0	0
107939	107939	Pom121	36.76	31.09	36.83	29.12	39.89	41.2	78.48	63.89	79.94	57.19	82.25	84.47	3266	2674	3289	2536	3392	3435
56809	56809	Gmeb1	8.84	7.16	8.61	7.46	8.75	8.39	18.87	14.72	18.68	14.64	18.03	17.2	730	599	715	596	701	662
243862	243862	Psg22	0	0	0	0	0	0	0	0	0	0	0	0	0	0	0	0	0	0
66104	66104	Tceal6	0	0	0	0	0	0	0	0	0	0	0	0	0	0	0	0	0	0
77569	77569	Limch1	2.67	4.02	2.74	9.49	7.07	7.44	5.7	8.26	5.95	18.65	14.58	15.26	258	394	266	911	660	686
12821	12821	Col17a1	0.01	0.16	0.05	0.05	0.04	0.05	0.02	0.33	0.1	0.09	0.07	0.1	1	14	4	4	3	4
97484	97484	Cog8	20.19	28.96	20.21	28.61	21.93	19.43	43.11	59.51	43.88	56.19	45.23	39.84	620	883	625	867	653	575
72361	72361	Ces2g	0.62	0.07	1.23	0.23	0.52	0.41	1.33	0.14	2.67	0.46	1.08	0.83	27	3	52	10	22	17
66972	66972	Slc25a23	85.13	108.03	83.59	105.05	98.4	97.71	181.74	222	181.44	206.33	202.89	200.32	4348	5490	4317	5333	4894	4816
70439	70439	Taf15	27.56	21.85	24.28	24.33	30.14	30.47	58.83	44.9	52.71	47.78	62.14	62.46	896	679	822	753	922	935
71903	71903	Ces2f	0.69	0.06	0.57	0	0.2	0.16	1.48	0.12	1.25	0	0.42	0.33	39	4	44	0	16	10
67534	67534	Ttll4	7.86	7.43	8.45	5.76	5.77	5.52	16.77	15.26	18.34	11.31	11.89	11.32	1039	973	1124	752	738	701
15242	15242	Hhex	3.26	3.01	2.53	3.19	4.19	3.55	6.97	6.18	5.49	6.26	8.63	7.28	82	75	64	79	102	86
13593	13593	Ebf3	0	0.08	0	0.02	0	0	0	0.17	0	0.04	0	0	0	4	0	1	0	0
56187	56187	Rabggta	6.6	7.88	6.17	8.26	8.49	7.13	14.1	16.19	13.38	16.22	17.51	14.63	231	273	217	285	288	241
20022	20022	Polr2j	282.93	263.13	240.49	239.05	260.86	255.37	604.05	540.73	521.98	469.5	537.84	523.56	1492	1367	1279	1233	1328	1304
216976	216976	Rskr	0	0	0	0.03	0	0.05	0	0	0	0.05	0	0.1	0	0	0	1	0	2
208748	208748	Prrg3	2.55	0.63	2.7	0.94	4.43	4.27	5.45	1.29	5.86	1.84	9.13	8.75	243	59	259	88	409	392
20661	20661	Sort1	59.27	99.44	59.32	122.72	98.74	92.49	126.55	204.34	128.76	241.03	203.59	189.62	6587	10984	6639	13463	10644	9902
12909	12909	Crcp	31.07	28.61	30.06	26.93	31.8	29.85	66.33	58.8	65.25	52.89	65.57	61.21	626	572	610	535	621	580
78923	78923	Chsy3	0	0.03	0	0.03	0	0	0	0.07	0	0.07	0	0	0	2	0	2	0	0
108168448	108168448	Gm9009	1.45	0	1.42	3.05	0	0	3.1	0	3.09	5.98	0	0	1	0	1	2	0	0
69277	69277	3300002I08Rik	6.8	5.55	5.44	3.4	4.53	4.18	14.51	11.41	11.8	6.68	9.35	8.58	248.23	237.33	233.08	153.54	190.52	172.2
57258	57258	Xpo4	2.8	2.6	3.41	2.74	3.12	2.69	5.97	5.34	7.4	5.39	6.43	5.51	369	346	450	355	373	328
30056	30056	Timm9	9.55	8.74	10.44	10.13	9.63	6.12	20.39	17.95	22.67	19.9	19.85	12.55	103	92	112	105	96	62
17684	17684	Cited2	72.22	47.69	69.61	39.11	60.08	58.58	154.19	98	151.08	76.81	123.89	120.1	2060	1349	2006	1103	1661	1612
11552	11552	Adra2b	0	0	0	0	0	0	0	0	0	0	0	0	0	0	0	0	0	0
226169	226169	Pprc1	16.97	18.51	16.62	18.99	14.97	14.91	36.23	38.04	36.07	37.3	30.86	30.57	1396	1509	1378	1541	1192	1162
241289	241289	Ppp1r26	0.51	1.67	0.6	1.48	0.69	0.75	1.09	3.42	1.3	2.91	1.41	1.53	44	147	55	130	58	63
22248	22248	Unc119	18.93	32.89	17.78	25.8	19.64	21.35	40.42	67.58	38.6	50.67	40.49	43.77	321	538	311	417	304	332
242603	242603	Cdcp2	0	0	0	0	0	0	0	0	0	0	0	0	0	0	0	0	0	0
16149	16149	Cd74	0	0	0	0.06	0	0	0	0	0	0.13	0	0	0	0	0	1	0	0
66755	66755	Ppp1r14bl	0.08	0	0	0.04	0.08	0.04	0.17	0	0	0.08	0.17	0.08	2	0	0	1	2	1
67914	67914	Coq9	36.42	50.36	36.17	43.29	38.53	37.44	77.76	103.5	78.51	85.02	79.44	76.75	870	1194	870	1020	892	862
20163	20163	Rsu1	111.73	110.11	114.48	101.06	101.79	99.34	238.53	226.28	248.48	198.49	209.87	203.67	2469	2415	2548	2203	2180	2117
70604	70604	Dnajb14	10.26	10.67	10.87	9.64	8.03	8.85	21.9	21.92	23.58	18.94	16.56	18.14	614	625	655	541	482	521
99662	99662	Eps8l3	0	0.06	0	0.03	0.03	0.06	0	0.12	0	0.05	0.06	0.13	0	2	0	1	1	2
84505	84505	Setdb1	14.9	18.51	15.76	17.9	18.13	17.5	31.8	38.03	34.22	35.15	37.38	35.89	1086	1341	1157	1289	1282	1229
76668	76668	Mdh1b	0	0	0	0	0.04	0	0	0	0	0	0.09	0	0	0	0	0	1	0
229877	229877	Rap1gds1	29.93	28.44	28.58	25.59	30.19	32.68	63.91	58.44	62.02	50.25	62.24	67.01	1599	1501	1556	1361	1557	1669
13641	13641	Efnb1	2.36	2.8	2.11	1.78	1.48	1.61	5.04	5.76	4.59	3.5	3.04	3.29	122	144	110	91	74	80
109697	109697	Cpa1	0	0	0	0	0	0	0	0	0	0	0	0	0	0	0	0	0	0
66787	66787	Gskip	7.45	13.45	7.19	9.87	7.09	7.86	15.9	27.63	15.6	19.39	14.63	16.11	314	563	305	411	290	319
63955	63955	Cables1	3.82	6.28	3.59	2.96	2.96	2.74	8.15	12.91	7.79	5.81	6.11	5.62	195	320	186	150	148	136
18609	18609	Pdx1	0	0.07	0.07	0	0	0.04	0	0.14	0.15	0	0	0.07	0	2	2	0	0	1
68051	68051	Nutf2	60.97	67.9	61.34	70.75	70.4	72.7	130.18	139.53	133.13	138.96	145.15	149.05	1839	2032	1862	2104	2057	2110
76375	76375	Det1	3.99	5.12	3.46	5.17	5.43	4.81	8.51	10.51	7.51	10.16	11.19	9.87	133	174	120	175	177	160
626316	626316	Zfp987	0.05	0.05	0	0.05	0.07	0.06	0.1	0.11	0	0.09	0.15	0.13	2	2.22	0	2	3	2.58
268949	268949	Mucl3	0.05	0.03	0.08	0	0	0	0.11	0.05	0.17	0	0	0	2	1	3	0	0	0
218544	218544	Sgtb	4.5	4.95	4.31	4.25	3.22	3.3	9.6	10.16	9.35	8.34	6.64	6.77	219	239	211	204	152	155
76088	76088	Dock8	19.85	13.08	19.75	11.48	13.3	12.64	42.39	26.87	42.86	22.56	27.42	25.92	2362	1585	2335	1375	1533	1482
67956	67956	Kmt5a	158.57	147.35	165.07	148.55	165.96	162.14	338.55	302.82	358.29	291.76	342.18	332.42	6643	6103	6972	6143	6739	6519
27219	27219	Sgk2	0	0	0	0	0	0	0	0	0	0	0	0	0	0	0	0	0	0
271711	271711	Tmem169	0.09	0.09	0.09	0.14	0.07	0.14	0.2	0.19	0.2	0.28	0.15	0.29	4	4	4	6	3	6
110891	110891	Slc8a2	0.03	0.12	0.02	0.04	0.03	0	0.06	0.25	0.04	0.08	0.06	0	2	11	2	4	2	0
109637	109637	Upk1a	0.81	0.81	0.46	0.29	0.24	0.6	1.72	1.67	0.99	0.57	0.49	1.22	14	14	8	5	4	10
63873	63873	Trpv4	0.06	0.02	0	0.08	0.08	0.07	0.13	0.04	0	0.16	0.17	0.15	3	1	0	4	4	2
231151	231151	Tada2b	13.04	14.17	12.93	11.79	12.35	12.31	27.83	29.13	28.06	23.16	25.47	25.23	769	831	768	687	707	699
11475	11475	Acta2	148.43	136.28	142.85	146.49	106.2	106.3	316.9	280.06	310.05	287.7	218.96	217.93	5372	4827	5055	5195	3578	3539
19354	19354	Rac2	0.04	0.11	0.04	0.39	0.18	0.22	0.09	0.22	0.09	0.77	0.37	0.46	2	5	2	18	8	10
100503240	100503240	Trpc5os	36.96	46.62	40.83	17.05	21.5	21.89	78.92	95.8	88.61	33.48	44.32	44.87	1735	2156	1913	812	960	1009
102637806	102637806	LOC102637806	0	0	0	0	0	0	0	0	0	0	0	0	0	0	0	0	0	0
381921	381921	Taok2	31.14	28.72	28.6	28.01	30.08	30.19	66.49	59.03	62.07	55.02	62.02	61.89	2283	2118	2168	2082	2153	2137
16772	16772	Lama1	0.01	0.05	0.03	0	0.01	0.02	0.03	0.1	0.05	0	0.03	0.04	1	7	3	0	2	3
386611	386611	Rnf133	0	0	0	0	0	0	0	0	0	0	0	0	0	0	0	0	0	0
333315	333315	Frem3	0	0	0.01	0	0	0	0	0	0.02	0	0	0	0	0	1	0	0	0
69104	69104	Marchf5	52.29	57.11	46.34	43.24	48.28	46.15	111.63	117.36	100.58	84.92	99.54	94.61	1751	1968	1633	1579	1602	1519
30945	30945	Rnf19a	46.76	31.86	45.3	26.28	31.25	31.81	99.84	65.47	98.32	51.62	64.43	65.23	3137	2121	3055	1740	2030	2051
226421	226421	Rab7b	2.61	0.92	2.55	0.87	2.98	2.62	5.57	1.89	5.54	1.72	6.14	5.37	181	64	178	60	200	175
75612	75612	Gns	120.55	116.14	118.55	123.68	103.74	98.62	257.38	238.66	257.3	242.92	213.89	202.19	7257	6947	7184	7355	6057	5718
231858	231858	Radil	1.1	0.72	0.86	0.57	0.79	0.81	2.35	1.48	1.88	1.11	1.63	1.66	62	41	50	32	44	44
328019	328019	Spata32	0	0.08	0	0	0	0	0	0.16	0	0	0	0	0	1	0	0	0	0
319455	319455	Pld5	0.06	0.06	0.08	0.11	0.09	0.1	0.14	0.12	0.16	0.21	0.19	0.2	10	9	11.98	16.35	14	14.93
68566	68566	Caly	0	0	0	0	0	0	0	0	0	0	0	0	0	0	0	0	0	0
108167695	108167695	Gm20620	0	0	0	0	0	0	0	0	0	0	0	0	0	0	0	0	0	0
18761	18761	Prkcq	0	0	0	0	0	0	0	0	0	0	0	0	0	0	0	0	0	0
74407	74407	Ttc25	0.08	0.21	0.17	0.08	0.22	0.22	0.17	0.44	0.37	0.15	0.45	0.44	3	9	7	3	8	9
226182	226182	Taf5	2.96	2.94	2.78	3.06	4.2	3.78	6.31	6.03	6.03	6	8.67	7.74	148	146	140	151	204	182
16561	16561	Kif1b	62.98	49.46	66.39	44.7	51.22	50.12	134.47	101.64	144.09	87.8	105.61	102.75	8451	6756	9018	6022	6737	6486
26920	26920	Cntrl	7.26	6.46	7.46	7.58	8.96	8.2	15.49	13.28	16.2	14.88	18.48	16.8	817	708	823	827	929	836
22364	22364	Vpreb3	0	0	0	0.3	0	0.39	0	0	0	0.6	0	0.8	0	0	0	2	0	2
67507	67507	1700019N19Rik	0	0	0	0	0	0.28	0	0	0	0	0	0.58	0	0	0	0	0	3
56524	56524	Mpp6	31.89	37	33.47	38.29	34.82	36.39	68.08	76.03	72.64	75.21	71.79	74.61	1053	1256	1128	1259	1156	1185
67223	67223	Rrp15	12.61	10.74	12.15	16.54	12.24	13.27	26.93	22.07	26.36	32.48	25.23	27.21	199	168	193	257	187	202
234839	234839	Piezo1	66.71	40	68.01	41.51	67.96	64.08	142.42	82.19	147.61	81.53	140.12	131.39	8513	4724	8669	5099	7674	7024
14359	14359	Fxr1	66.8	62.06	73.33	60.38	62.38	64.5	142.61	127.54	159.16	118.59	128.62	132.24	2201	2030	2430	1969	2003	2066
218490	218490	Btf3	430.68	401.87	410.39	436.69	453.62	454.38	919.49	825.84	890.75	857.65	935.29	931.57	4488	4148	4321	4483	4574	4573
22145	22145	Tuba4a	24.08	17.04	22.5	24.53	20.6	21.89	51.42	35.03	48.84	48.18	42.48	44.89	738	519	696	742	617	652
66890	66890	Lman2	69.19	85.23	70.4	85.38	77.32	78.56	147.72	175.14	152.8	167.68	159.43	161.07	4688	5739	4802	5715	5082	5127
140482	140482	Zfp358	31.89	43.88	34.17	40.29	42.58	42.94	68.07	90.16	74.17	79.14	87.8	88.04	923	1261	996	1151	1195	1198
22115	22115	Tssk2	0	0	0	0.11	0	0	0	0	0	0.21	0	0	0	0	0	2	0	0
78100	78100	Msantd4	20.08	20.92	23.4	19.98	21.91	21.55	42.88	42.99	50.79	39.25	45.18	44.18	861	891	1010	846	911	890
68106	68106	Nt5c3b	11.46	24.28	14.6	34	19.36	17.17	24.46	49.89	31.69	66.78	39.92	35.2	226	491	277	661	375	326
380916	380916	Lrch1	8.35	7.24	9.09	5.85	6.98	6.68	17.83	14.88	19.74	11.49	14.4	13.7	609	527	671	421	496	470
18483	18483	Palm	29.28	24.94	28.83	26.8	32.73	30.83	62.51	51.25	62.57	52.64	67.49	63.21	1141	972	1126	1036	1228	1156
17535	17535	Mre11a	10.56	10.88	11.47	11.4	11.83	12.79	22.55	22.35	24.89	22.39	24.39	26.23	854	884	917	837	918	967
109900	109900	Asl	24.18	21.97	24.16	18.3	19.4	20.32	51.63	45.14	52.45	35.95	40.01	41.66	616	545	609	441	464	476
286940	286940	Flnb	156.36	52.95	155.26	54.26	92.25	85.76	333.82	108.82	337	106.57	190.2	175.82	23054	7761	23044	7906	13195	12176
225638	225638	Alpk2	0	0.01	0	0.07	0.03	0	0	0.02	0	0.14	0.05	0	0	1	0	8	3	0
56844	56844	Tssc4	39.69	40.24	37.7	43.11	44.42	45.08	84.74	82.69	81.84	84.67	91.58	92.42	850.04	738.08	904.48	791.07	905.05	896.58
171286	171286	Slc12a8	0.05	0	0.03	0.07	0	0.03	0.1	0	0.06	0.14	0	0.06	1.84	0	1	2.66	0	1
13522	13522	Adam28	0.06	0	0	0	0	0	0.13	0	0	0	0	0	4	0	0	0	0	0
230577	230577	Pars2	4.31	4.07	4.37	4.41	4.07	4.39	9.21	8.37	9.49	8.66	8.4	9	166	153	163	164	146	156
338363	338363	Tmem241	2.1	5.23	2.41	3.25	3.15	2.8	4.48	10.75	5.24	6.38	6.5	5.74	111	254.91	133	173.93	165	136
105244498	105244498	Gm40095	0.13	0.2	0.1	0.13	0.07	0.17	0.28	0.4	0.21	0.26	0.14	0.34	4	6	3	4	2	5
245525	245525	Hsf3	0	0	0	0	0	0	0	0	0	0	0	0	0	0	0	0	0	0
54131	54131	Irf3	27.99	33.47	29.51	40.66	39.43	39.43	59.75	68.78	64.05	79.86	81.3	80.84	795	930	833	1072	1032	1046
18782	18782	Pla2g2d	0	0.03	0	0	0	0	0	0.06	0	0	0	0	0	1	0	0	0	0
69940	69940	Exoc1	25.72	21.92	25.75	19.39	26.02	26.29	54.91	45.04	55.88	38.09	53.64	53.89	1323	1117	1331	983	1295	1299
22367	22367	Vrk1	6.18	6.49	6.45	7.43	7.63	7.8	13.2	13.33	14	14.59	15.73	15.99	383	399	402	445	456	467
76571	76571	Styxl1	0.21	0.3	0	0	0.24	0.13	0.45	0.62	0	0	0.49	0.28	5	5	0	0	4	2
66993	66993	Smarcd3	76.93	53.45	74.75	51.6	65.14	64.59	164.24	109.84	162.25	101.35	134.31	132.42	1934	1327	1907	1271	1592	1552
23825	23825	Banf1	48.93	73.3	64.74	92.22	85.58	83.12	104.47	150.64	140.52	181.12	176.46	170.4	509	721	653	926	796	812
109658	109658	Txlna	28.17	24.1	29.29	27.09	33.46	31.82	60.14	49.53	63.58	53.2	69	65.24	2056	1759	2158	1952	2372	2236
76479	76479	Smndc1	16.24	15.36	18.9	15.21	18.16	16.73	34.66	31.57	41.03	29.87	37.44	34.3	508	482	586	463	543	506
56351	56351	Ptges3	87.01	111.09	90.68	95.55	93.02	96.76	185.77	228.28	196.82	187.66	191.79	198.37	2453.19	3109.36	2574.22	2658.19	2542.34	2628.97
70024	70024	Mcm10	6.33	4.72	7.16	7.13	9.6	9.44	13.51	9.69	15.53	14.01	19.8	19.35	346	253	389	382	503	491
67863	67863	Slc25a11	46.36	72.31	45.24	62.93	54.43	57.36	98.99	148.6	98.2	123.59	112.24	117.59	1239	1912	1206	1651	1403	1474
432999	432999	A930007A09Rik	3.82	2.63	3.65	2.24	2.78	2.93	8.16	5.4	7.92	4.39	5.72	6	237	162	228	137	167	175
229363	229363	Gmps	27.75	28.68	31.86	21.39	22.38	21.55	59.25	58.93	69.16	42.01	46.15	44.18	2237	2343	2559	1691	1750	1632
103841	103841	Cuedc1	15.15	11.42	14.29	12.02	12.53	12.47	32.35	23.48	31.02	23.6	25.84	25.57	736	551	698	574	590	583
100041179	100041179	Gm3183	0	0	0	0	0	0	0	0	0	0	0	0	0	0	0	0	0	0
67936	67936	Wdr55	7.53	11.66	7.67	12.17	8.32	7.72	16.09	23.96	16.65	23.9	17.15	15.82	157	241	161	250	168	155
76041	76041	Ccdc125	0	0.04	0.08	0.04	0	0	0	0.08	0.17	0.08	0	0	0	1	3	1	0	0
110213	110213	Tmbim6	191.92	239.5	195.29	227.2	220.52	221.97	409.75	492.17	423.88	446.22	454.68	455.09	6826	8452	6985	7972	7603	7608
70152	70152	Mettl7a1	17.23	27.3	17.78	32.55	23.1	21.66	36.79	56.1	38.6	63.93	47.62	44.42	474	746	493	884	616	573.99
80749	80749	Lrfn1	1.58	1.3	1.07	0.75	1.28	1.36	3.38	2.67	2.32	1.48	2.63	2.79	80	60	51	36	61	53
381438	381438	Gm5148	0.44	0.13	0.3	0.06	0	0.18	0.95	0.26	0.66	0.13	0	0.37	7	2	4.85	1	0	2.75
118568416	118568416	LOC118568416	21.17	7.84	21.5	5.08	19.1	18.87	45.19	16.11	46.66	9.98	39.39	38.68	581.56	213.79	594.63	137.69	508.77	499.51
19045	19045	Ppp1ca	318.7	408.91	317.54	426.18	367.58	380.27	680.42	840.31	689.22	837.02	757.89	779.63	5829	7418	5849	7683	6514	6707
277010	277010	Marveld1	59.94	76.82	60.37	85.49	68.43	64.17	127.98	157.87	131.02	167.9	141.1	131.56	2818	3588	2857	3969	3120	2906
234069	234069	Pcid2	21.33	19.92	20.84	18.8	19.79	20.72	45.54	40.93	45.24	36.92	40.8	42.48	925	905	949	846	839	896
22376	22376	Was	0.07	0.33	0.03	1.19	0.64	0.92	0.14	0.68	0.07	2.35	1.32	1.88	2	10	1	36	19	27
68737	68737	Angel1	1.45	0.65	1.54	0.57	1.24	1.61	3.1	1.34	3.34	1.13	2.55	3.3	87	39	93	34	72	93
277744	277744	Srarp	0	0	0	0	0	0	0	0	0	0	0	0	0	0	0	0	0	0
56190	56190	Rbm38	37.59	25.64	36.47	25.54	29.46	26.58	80.26	52.69	79.15	50.16	60.74	54.49	952	643	931	637	723	648
26432	26432	Plod2	7.9	6.45	8.41	5.28	5.25	5.15	16.86	13.26	18.25	10.36	10.82	10.56	457	370	488	302	295	285
673094	673094	Cd99	162.04	98.22	126.39	257.29	236.89	245.4	345.95	201.85	274.33	505.32	488.43	503.12	16	8	13	24	22	24
21771	21771	Utp4	27.95	27.5	28.78	25.38	21.54	24.65	59.67	56.52	62.46	49.84	44.41	50.54	926	905	960	830	692	787
74776	74776	Ppa2	20.61	29.4	19.76	24.46	29.5	29.72	44	60.41	42.89	48.04	60.82	60.94	369	513	353	427	517	511
56516	56516	Rbms2	56.61	51.99	55.94	44.81	52.23	53.72	120.85	106.84	121.41	88.01	107.68	110.14	4689	4281	4663	3672	4193	4285
14613	14613	Gja5	0	0	0	0	0	0	0	0	0	0	0	0	0	0	0	0	0	0
71481	71481	Alpk1	4.17	4.61	3.93	4.25	3.99	4.37	8.9	9.48	8.54	8.34	8.23	8.96	377	463	353	391	386	407
226251	226251	Ablim1	47.76	45.06	45.85	31.74	22.52	22.43	101.97	92.61	99.53	62.33	46.44	45.99	4823	4436	4655	3124	2221	2193
77371	77371	Sec24a	7.42	9.79	7	8.24	6.2	5.52	15.85	20.11	15.2	16.19	12.79	11.31	791	1064	761	891	658	581
59014	59014	Rrs1	12.33	13.16	12.91	14.77	11.19	12.83	26.32	27.05	28.02	29.02	23.08	26.3	367	389	387	434	323	368
50926	50926	Hnrnpdl	57.65	61.4	55.61	60.71	62.17	64.25	123.08	126.17	120.7	119.24	128.19	131.73	2400	2657	2309	2545	2546	2673
12371	12371	Casp9	12.22	19.18	12.29	17.99	14.81	14.67	26.1	39.42	26.68	35.33	30.53	30.08	743	1158	752	1080	873	859
66821	66821	Bcs1l	6.56	7.94	5.95	8.7	6.98	6.64	14.01	16.31	12.92	17.09	14.39	13.62	171	205	156	224	176	166
77505	77505	Dnhd1	0.95	1.03	0.94	0.69	0.49	0.5	2.03	2.11	2.03	1.36	1.01	1.03	228	245	226	164	114	116
668310	668310	Cc2d2b	0.04	0.01	0	0.01	0.05	0.11	0.08	0.02	0	0.02	0.1	0.23	4	1	0	1	5	12
68126	68126	Fahd2a	0	0	0	0	0	0.06	0	0	0	0	0	0.13	0	0	0	0	0	1
239743	239743	Klhl6	0.3	0	0.36	0.09	0.95	0.71	0.65	0	0.78	0.18	1.97	1.45	11	0	13	3	32	24
18008	18008	Nes	42.94	14.85	42.95	21.57	35.61	37.12	91.67	30.51	93.23	42.36	73.43	76.09	4211	1444	4236	2091	3384	3499
56464	56464	Ctsf	5.26	10.98	4.73	8.8	6.11	5.03	11.24	22.56	10.27	17.28	12.59	10.32	148	306	134	244	166	136
107895	107895	Mgat5	4.98	10.58	5.43	13.45	8.08	7.71	10.63	21.74	11.78	26.41	16.67	15.8	412	924	477	1161	708	658
230234	230234	Abitram	8.99	10.29	9.84	9.23	9.87	9.62	19.19	21.15	21.36	18.13	20.35	19.71	598	668	651	606	646	625
13858	13858	Eps15	27.61	32.22	29.46	23.75	21.3	22.28	58.94	66.21	63.93	46.64	43.91	45.67	2304	2671	2470	1972	1714	1792
109359	109359	Abraxas2	16.15	19.39	17.24	17.14	18.6	16.5	34.48	39.86	37.42	33.66	38.35	33.84	710	847	763	744	793	699
76758	76758	Gsdma2	0	0	0	0	0	0	0	0	0	0	0	0	0	0	0	0	0	0
101533	101533	Klk9	0	0.13	0.13	0	0.07	0.1	0	0.27	0.28	0	0.14	0.21	0	2	2	0	1	2
235040	235040	Atg4d	12.66	14.92	12.78	14.28	14	15.45	27.04	30.66	27.74	28.04	28.86	31.68	438	503	425	471	462	484
24102	24102	Trex2	0	0	0	0	0	0.08	0	0	0	0	0	0.17	0	0	0	0	0	1
319800	319800	Slc22a30	0	0	0	0	0	0	0	0	0	0	0	0	0	0	0	0	0	0
16523	16523	Kcnj8	0.79	0.19	0.55	0.08	0.81	0.66	1.68	0.39	1.19	0.16	1.67	1.35	30	7	21	3	30	24
67763	67763	Prpsap1	22.02	25.83	21.83	27.42	25.95	26.92	47.02	53.08	47.37	53.85	53.5	55.2	597	693	591	736	676	700
12862	12862	Cox6a2	1.85	10.14	2.6	17.44	11.79	9.87	3.95	20.84	5.64	34.26	24.32	20.24	12	65	17	111	74	62
66180	66180	P3h4	64.71	72.97	60.93	66.93	51.68	49.55	138.16	149.96	132.24	131.44	106.56	101.59	1929	2158	1829	1968	1494	1424
56790	56790	Supt20	24.96	25.23	25.04	22.79	23.73	23.82	53.28	51.86	54.35	44.77	48.93	48.84	1067	1098	1072	1003	1021	1019
12387	12387	Ctnnb1	163.49	197.17	165.86	189.03	164.54	166.37	349.06	405.18	360	371.26	339.25	341.09	9141	10949	9324	10463	8915	8922
110794	110794	Cebpe	0	0	0	0	0	0	0	0	0	0	0	0	0	0	0	0	0	0
68475	68475	Ssna1	51.07	45.9	46.38	43.55	52.04	59.76	109.03	94.33	100.68	85.53	107.31	122.53	507	451	464	425	500	573
60599	60599	Trp53inp1	7.16	3.38	8.34	2.97	5	5.15	15.29	6.94	18.09	5.83	10.3	10.56	616	289	722	252	417	427
268515	268515	Bahcc1	5.61	5.27	5.4	3.79	3.96	3.57	11.98	10.82	11.71	7.45	8.16	7.33	985	919	953	658	675	604
12799	12799	Cnp	5.67	9.18	5.61	10.59	6.99	6.85	12.11	18.87	12.17	20.79	14.4	14.04	196	315	195	361	234	228
18193	18193	Nsd1	16.27	14.59	15.71	13.5	14.27	13.38	34.74	29.98	34.11	26.51	29.42	27.43	2955	2662	2887	2462	2548	2466
108168145	108168145	Gm5459	0	0.11	0	0.08	0.06	0	0	0.22	0	0.16	0.12	0	0	4	0	3.05	2	0
14583	14583	Gfpt1	38.24	37.72	41.56	35.92	30.93	31.88	81.65	77.51	90.21	70.55	63.77	65.37	3830	3755	4190	3555	3005	3075
20317	20317	Serpinf1	0.2	1.97	0.05	4.7	0.71	0.46	0.42	4.04	0.11	9.24	1.45	0.93	4	40	1	95	14	9
15505	15505	Hsph1	11.82	15.47	12.9	15.05	12.3	11.54	25.23	31.8	27.99	29.56	25.37	23.66	634	827	698	799	645	597
67978	67978	Tctn2	13.32	14.66	13.04	16.19	14.49	13.63	28.45	30.12	28.31	31.8	29.87	27.94	550	601	542	660	580	542
20856	20856	Stc2	18.43	15.02	17.33	9.82	9.67	10.91	39.36	30.86	37.62	19.29	19.94	22.36	470	380	445	247	239	268
234673	234673	Ces2e	3.92	0.31	4.13	0.73	3.18	5.28	8.37	0.64	8.97	1.43	6.55	10.82	127	10	133	22	97	157
282619	282619	Sbsn	0.39	0.8	0.89	0.21	0.24	0.47	0.82	1.65	1.94	0.41	0.5	0.97	36	57	44	26	16	21
15407	15407	Hoxb1	0	0	0.03	0	0	0	0	0	0.07	0	0	0	0	0	1	0	0	0
23948	23948	Mmp17	0.11	0.1	0.1	0.11	0.1	0.25	0.24	0.21	0.21	0.23	0.21	0.51	8	7	7	8	7	17
66627	66627	Ogfod2	15.18	15.78	12.24	12.97	11.74	13.58	32.41	32.43	26.56	25.47	24.21	27.85	317	330	260	273	238	278
12380	12380	Cast	83.17	49.41	81.18	51.83	71.83	73.53	177.58	101.54	176.2	101.8	148.1	150.76	5567	3389	5552.99	3545	4787	4895
15161	15161	Hcfc1	64.89	62.99	62.81	57	59.48	55.12	138.54	129.45	136.33	111.95	122.64	113	8850	8533	8695	7689	7872	7232
16796	16796	Lasp1	120.19	93.79	125.79	101.41	109.81	106.78	256.6	192.75	273.03	199.17	226.41	218.92	6584	5106	6940	5488	5836	5635
668050	668050	Gm8947	0	0	0	0	0	0.04	0	0	0	0	0	0.09	0	0	0	0	0	1
268807	268807	Klhl38	0.06	0.06	0	1.39	0.51	0.46	0.13	0.13	0	2.74	1.05	0.94	2	2	0	84	25	22
232164	232164	Paip2b	17.04	19.71	17.12	19.17	16.3	19.62	36.38	40.5	37.16	37.66	33.61	40.22	872	1002	882	969	809	967
382231	382231	8030474K03Rik	0	0	0	0	0	0	0	0	0	0	0	0	0	0	0	0	0	0
101056029	101056029	Gm7206	0	0	0	0	0	0	0	0	0	0	0	0	0	0	0	0	0	0
574418	574418	Serinc4	0.05	0.03	0.19	0.03	0.03	0.06	0.11	0.06	0.42	0.06	0.06	0.12	2	1	5	1	1	2
75811	75811	Saxo1	0	0	0	0	0	0	0	0	0	0	0	0	0	0	0	0	0	0
215900	215900	Calhm6	0	0	0	0	0.08	0	0	0	0	0	0.16	0	0	0	0	0	1	0
81845	81845	Gpank1	9.38	9.41	8.74	9.47	9.22	10.49	20.03	19.33	18.98	18.59	19.01	21.51	177	179	165	184	169	190
75619	75619	Fastkd2	6.51	6.46	6.12	5.57	6.31	6.74	13.9	13.28	13.28	10.93	13	13.81	244	241	229	212	217	240
64424	64424	Polr1e	20.51	9.53	21.3	7.93	10.36	10.71	43.79	19.59	46.24	15.58	21.37	21.95	1127	520	1178	430	552	566
50887	50887	Hmgn5	19.34	34.77	20.73	27.18	20.63	21.92	41.29	71.45	44.99	53.38	42.53	44.94	530	946	572	735	548	579
213439	213439	Gpr174	1.79	0.61	1.91	0.34	1.12	1.03	3.82	1.25	4.15	0.66	2.31	2.1	149	50	160	27	90	80
17920	17920	Myo6	25.44	31.51	25.22	29.58	22.43	22.59	54.32	64.76	54.75	58.09	46.25	46.32	2333	2933	2333	2738	1996	2016
105244831	105244831	Gm40367	0.29	0.25	0	0.28	0.25	0	0.61	0.51	0	0.55	0.51	0	9.76	8.41	0	9.4	8.19	0
381668	381668	Fbrsl1	28.39	28.97	27.62	23.91	29.6	30.18	60.62	59.54	59.95	46.96	61.03	61.87	1643	1692	1641	1390	1676	1690
17069	17069	Ly6e	7.56	28.73	8.42	120.49	29.39	31.26	16.15	59.03	18.28	236.65	60.59	64.1	231	872	259	3628	877	921
231532	231532	Arhgap24	32.83	21.03	31.67	22.06	23.08	23	70.1	43.21	68.75	43.33	47.59	47.16	1699	1011	1656	1074	1147	1091
104418	104418	Dgkz	26.62	24.29	23.5	25.05	25.99	27.12	56.84	49.92	51.01	49.21	53.59	55.6	1491	1337.01	1332.19	1416	1421	1457
11848	11848	Rhoa	179.68	209.32	192.23	208.22	227.29	236.58	383.62	430.15	417.23	408.94	468.64	485.03	5683	6555	6090	6505	6859	7112
59092	59092	Pcbp4	63.5	52.77	57.63	56.14	64.91	61.63	135.57	108.44	125.08	110.26	133.83	126.35	1878	1545	1712	1635	1859	1749
76872	76872	Ccdc116	0.21	0.15	0.28	0.15	0.27	0.27	0.46	0.3	0.62	0.29	0.56	0.56	13	9	13	9	16	17
15199	15199	Hebp1	24.57	20.9	21.99	32.48	31.69	33.76	52.45	42.96	47.72	63.79	65.34	69.22	325	274	293	423	406	431
654470	654470	Tctn1	10.18	9.42	10.05	10.16	13.18	13.02	21.73	19.36	21.81	19.96	27.18	26.69	648	596	644	639	814	798
78560	78560	Adgra2	2.03	2.42	1.9	4.02	1.97	1.86	4.34	4.98	4.11	7.9	4.07	3.81	166	218	162	352	175	162
67383	67383	Carnmt1	9.2	10.11	9.39	9.05	6.75	8.01	19.64	20.78	20.38	17.78	13.92	16.41	661	722	681	641	469	552
19663	19663	Rbpms	35.38	22.7	31.02	23.99	37.19	37.68	75.53	46.65	67.33	47.12	76.67	77.26	843	571	766	591	863	892
100043125	100043125	Cd300ld5	0	0	0	0	0	0	0	0	0	0	0	0	0	0	0	0	0	0
74470	74470	Cep72	4.79	2.95	5.52	4.93	7.9	7.18	10.23	6.07	11.98	9.67	16.28	14.71	184	132	203	204	323	290
114873	114873	Dscaml1	0	0	0	0	0	0	0	0	0	0	0	0	0	0	0	0	0	0
22390	22390	Wee1	10.54	17.34	11.31	15.4	13.97	13.52	22.51	35.63	24.54	30.24	28.8	27.72	552	906	589	794	704	680
20290	20290	Ccl1	0	0	0	0	0	0	0	0	0	0	0	0	0	0	0	0	0	0
22759	22759	Zfp97	0.98	0.89	0.7	0.55	0.7	1.07	2.1	1.84	1.51	1.08	1.44	2.2	41.5	37.89	30.34	23.18	29.41	43.8
30937	30937	Lmcd1	43.04	4.03	42.29	5.62	27.94	26.26	91.88	8.28	91.8	11.03	57.61	53.84	1037	97	1031	133	654	612
104318	104318	Csnk1d	48.88	50.81	46.09	48.39	49.82	49.38	104.35	104.42	100.03	95.04	102.72	101.23	2685	2919	2544	2598	2662	2706
22003	22003	Tpm1	1011.42	730.79	1001.1	615.85	567.02	565.74	2159.35	1501.79	2172.88	1209.53	1169.11	1159.87	23970	17316	24036	14459	13236	13142
17868	17868	Mybpc3	0.29	0.02	0.3	0.05	0.19	0.14	0.62	0.03	0.66	0.09	0.39	0.29	19	1	20	3	12	9
100502698	100502698	Rubcn	65.98	55.41	66.2	44.4	48.09	47.56	140.85	113.87	143.68	87.2	99.16	97.5	5582	4723	5651	3726	3963	3888
58172	58172	Sertad2	16.2	16.87	16.35	14.24	14.13	13.72	34.59	34.67	35.49	27.97	29.14	28.13	1468	1514	1491	1279	1234	1190
94217	94217	Lrp1b	0	0	0	0	0	0	0	0	0	0	0	0	0	0	0	0	0	0
18038	18038	Nfkbil1	13.33	17.66	14.55	17.82	13.91	15.98	28.45	36.28	31.58	34.99	28.68	32.77	261	343	287	344	264	302
66308	66308	Mplkip	8.23	7.41	7.8	6.53	7	7.87	17.57	15.23	16.94	12.82	14.44	16.14	332	297	317	260	274	305.96
66912	66912	Bzw2	16.45	21.57	17.92	19.56	20.13	23.9	35.12	44.34	38.89	38.42	41.5	48.99	497.1	638.03	549.37	586	564.06	667
73010	73010	Gpr22	0	0	0	0	0	0	0	0	0	0	0	0	0	0	0	0	0	0
104303	104303	Arl1	95.31	121.14	95.75	125.43	102.44	105.85	203.49	248.94	207.82	246.34	211.21	217.01	1760	2158	1820	2250	1861	1930
98685	98685	Trmt1l	11.23	12.83	10.63	11.44	11.58	11.49	23.97	26.37	23.08	22.46	23.88	23.55	465	531	438	466	467	458
67784	67784	Plxnd1	29.84	26.56	28.05	31.96	42.07	39.25	63.71	54.58	60.89	62.77	86.74	80.48	3318	2936	3140	3512	4538	4203
66887	66887	Lonp2	48.87	56.99	48.7	48.7	42.08	45.51	104.33	117.11	105.71	95.65	86.77	93.31	2123	2457	2130	2064	1773	1838
22184	22184	Zrsr2	11.49	10.78	10.32	11.05	9.81	11.29	24.52	22.16	22.4	21.71	20.22	23.14	560	557	543	557	482	552
243616	243616	Slc6a11	0	0	0	0	0	0	0	0	0	0	0	0	0	0	0	0	0	0
621705	621705	Gemin6-ps	0	0	0	0	0	0	0	0	0	0	0	0	0	0	0	0	0	0
74918	74918	Iqca	0	0.02	0	0.02	0	0	0	0.04	0	0.04	0	0	0	1	0	1	0	0
66442	66442	Spc25	21.44	16.69	23.6	24.81	38.53	48.72	45.77	34.29	51.22	48.72	79.44	99.89	415	323	458	476	731	904
73412	73412	Nme8	0.09	0	0	0	0	0.05	0.2	0	0	0	0	0.1	2	0	0	0	0	1
238673	238673	Zfp367	21.42	21.97	22.87	25.16	26.83	27	45.73	45.14	49.64	49.41	55.32	55.35	1164	1188	1254	1352	1417	1416
18552	18552	Pcsk5	0	0.02	0	0	0	0	0	0.04	0	0	0	0	0	1	0	0	0	0
100039815	100039815	Gm2436	0.15	0.2	0.12	0.26	0.23	0.13	0.33	0.4	0.26	0.51	0.47	0.27	3.7	4.67	2.87	6.09	5.35	3.05
56294	56294	Ptpn9	44	56.14	46.9	53.6	45.39	46.63	93.94	115.37	101.8	105.28	93.59	95.6	2791	3539	2995	3359	2793	2849
106344	106344	Rfc4	16.62	15.81	15.5	18.73	22.96	21.88	35.48	32.48	33.63	36.78	47.34	44.86	263	248	247	292	352	334
434179	434179	Zfp975	1.06	2.57	1.58	2.06	1.71	1.59	2.26	5.28	3.43	4.05	3.53	3.26	50.9	122.87	75.81	97	79.9	73
338370	338370	Nalcn	0.36	0.02	0.37	0	0	0.07	0.77	0.04	0.79	0	0	0.15	41	2	41	0	0	8
21899	21899	Tlr6	0.16	0.38	0.21	0.92	0.27	0.08	0.34	0.78	0.46	1.81	0.57	0.17	7	15	10	35	11	3
102633888	102633888	Gm31606	0	0	0.01	0	0	0	0.01	0.01	0.01	0.01	0.01	0	6.9	6.77	9.81	7.19	6.08	1.45
17237	17237	Mgrn1	137.54	177.98	133.77	125.39	100.17	100.24	293.64	365.76	290.36	246.27	206.53	205.52	6627	8510	6498	5975	4692	4657
74666	74666	4930432K21Rik	1.41	2.81	1.63	3.19	2.23	2.41	3.01	5.77	3.54	6.26	4.6	4.93	52	102	59	114	79	83
30955	30955	Pik3cg	0.04	0.06	0.1	0.26	0.44	0.49	0.08	0.12	0.21	0.51	0.91	1	3	5	9	27	40	39
67712	67712	Slc25a37	3.43	3.2	3.26	3.71	3.16	3.46	7.33	6.57	7.07	7.29	6.52	7.08	236.92	214	227	249	211.92	225
381801	381801	Tatdn2	17.14	14.6	18.05	18.52	16.11	17.41	36.58	30	39.18	36.38	33.23	35.69	855	728	905	921	783	838
100737	100737	Dcun1d4	40.13	43.75	39.57	22.03	20.31	20.8	85.68	89.91	85.9	43.27	41.87	42.65	2634	2820	2614	1410	1276	1300
57875	57875	Angptl4	0.37	0.81	0.4	2.82	0.94	0.83	0.78	1.67	0.87	5.53	1.94	1.71	10	22	11	76	25	22
12557	12557	Cdh17	0.12	0.02	0.08	0.1	0.24	0.04	0.27	0.04	0.18	0.21	0.48	0.09	6	1	4	5	11	2
12560	12560	Cdh3	0	0	0.02	0.02	0	0	0	0	0.03	0.03	0	0	0	0	1	1	0	0
16005	16005	Igfals	0	0.06	0	0	0	0	0	0.13	0	0	0	0	0	2	0	0	0	0
22127	22127	Tsx	0	0	0	0	0	0	0	0	0	0	0	0	0	0	0	0	0	0
56529	56529	Sec11a	44.45	48.17	47.42	49.56	46.36	50.52	94.9	98.99	102.92	97.33	95.59	103.58	646	703	697	714	665	706
53897	53897	Gal3st1	0	0	0	0	0	0.06	0	0	0	0	0	0.12	0	0	0	0	0	2
109075	109075	Exosc4	12.19	14.9	11.56	15.99	13.35	14.85	26.03	30.61	25.09	31.39	27.52	30.45	310	376	296	401	329	364
241915	241915	Phc3	8.76	7.4	9.97	6.98	5.8	5.07	18.71	15.21	21.64	13.7	11.96	10.4	1135	1075	1268	997	917	882
216197	216197	Ckap4	208.71	213.93	212.06	241.5	251.43	247.62	445.58	439.62	460.27	474.32	518.41	507.67	9245	9414	9457	10564	10801	10567
15559	15559	Htr2b	0.02	0.07	0.03	0	0.03	0	0.05	0.14	0.07	0	0.07	0	1	2	1	0	1	0
67582	67582	Slc25a26	3.53	4.82	3.44	4.01	3.13	4.38	7.53	9.91	7.48	7.88	6.46	8.98	78	126	89	104	77	110
106957	106957	Slc39a6	54.51	46.19	56.78	47.75	49.44	49.03	116.38	94.92	123.23	93.79	101.93	100.52	3298	2777	3458	2854	2901	2857
13488	13488	Drd1	0	0	0	0	0	0	0	0	0	0	0	0	0	0	0	0	0	0
22697	22697	Zscan21	17.76	22.01	18.69	18.05	17.38	20.54	37.92	45.22	40.56	35.45	35.84	42.1	594	732	629	595	559	659
12468	12468	Cct7	86.62	89.34	88.43	82.5	78.44	79.31	184.93	183.59	191.93	162.04	161.73	162.59	3165	3242	3253	2976	2779	2792
73162	73162	Otud3	10.71	7.63	9.14	9.28	9.81	10.57	22.87	15.67	19.84	18.23	20.23	21.67	652	535	604	598	660	713
68346	68346	Sirt5	5.27	5	5.29	4.53	5.28	6.05	11.25	10.28	11.48	8.9	10.88	12.41	126	105	126	103	110	124
13505	13505	Dsc1	0	0	0	0	0	0	0	0	0	0	0	0	0	0	0	0	0	0
224111	224111	Ubxn7	15.13	18.24	17.35	18.54	13.17	11.21	32.3	37.48	37.66	36.42	27.16	22.98	1268	1723	1460	1423	1226	1192
103213	103213	Traf3ip2	56.55	52.47	52.55	42.78	39.26	40.99	120.74	107.83	114.06	84.01	80.95	84.05	2286	2129	2163	1706	1569	1601
26380	26380	Esrrb	0	0	0	0.02	0.02	0.02	0	0	0	0.04	0.04	0.04	0	0	0	1	1	1
69717	69717	Gm10499	28.48	48.02	24.62	110.56	57.21	64.38	60.8	98.68	53.43	217.13	117.96	132	478.14	814.02	416.3	1841.8	933.32	1049.74
14073	14073	Faah	1.07	0.91	1.03	0.34	0.24	0.23	2.29	1.87	2.24	0.67	0.5	0.46	64	54	62	20	14	13
67621	67621	Bend5	0	0	0	0	0	0	0	0	0	0	0	0	0	0	0	0	0	0
211961	211961	Asxl3	1.09	0.62	1.15	0.58	0.67	0.68	2.33	1.27	2.49	1.13	1.38	1.39	168	105	172	81	110	122
12572	12572	Cdk7	12.12	12.11	12.74	9.06	9.09	9.48	25.88	24.89	27.66	17.79	18.75	19.44	1488	1478	1575	1099	1083	1121
71889	71889	Epn3	1.01	0.93	1.04	1.43	0.38	0.62	2.16	1.91	2.26	2.81	0.78	1.26	58	53	60	81	21	34
19660	19660	Rbp2	0	0	0	0	0.15	0	0	0	0	0	0.32	0	0	0	0	0	1	0
67665	67665	Dctn4	31.85	26.24	32.21	23.09	28.61	30.91	67.99	53.92	69.91	45.35	59	63.38	1875	1535	1909	1343	1634	1753
76282	76282	Gpt	2.56	4	1.99	4.15	4.06	4.61	5.46	8.23	4.33	8.15	8.37	9.46	65	101	51	104	100	113
15356	15356	Hmgcl	10.84	12.95	8.96	15.58	11.44	11.66	23.14	26.61	19.45	30.59	23.59	23.9	223	262	184	311	225	230
79456	79456	Recql4	4.7	3.65	5.08	4.11	5.93	6.54	10.04	7.5	11.02	8.07	12.23	13.41	290	224	317	250	356	391
11692	11692	Gfer	14.72	13.26	13.16	12.33	11.12	10.75	31.42	27.25	28.55	24.22	22.93	22.05	378	344	350	315	283	275
76947	76947	Ndufaf6	1.92	2.88	1.42	1.74	2.05	1.87	4.09	5.91	3.09	3.43	4.22	3.83	28	45	22	26	29	26
68188	68188	Sympk	49.1	46.2	49.47	46.05	48.42	46.01	104.84	94.94	107.38	90.44	99.84	94.33	3172	2965	3217	2938	3033	2863
245671	245671	Klf8	0.72	1.03	1.05	0.8	1.14	0.79	1.53	2.12	2.27	1.58	2.35	1.62	80	116	115	85	120	82
52120	52120	Hgsnat	21.94	18.84	20.88	19.05	22.11	22.74	46.84	38.72	45.32	37.42	45.59	46.63	885	755	848	759	865	884
328795	328795	Ubash3a	0	0	0	0	0	0	0	0	0	0	0	0	0	0	0	0	0	0
75668	75668	Rasl10a	0	0	0	0.58	0	0	0	0	0	1.14	0	0	0	0	0	8	0	0
72401	72401	Slc43a1	0	0.25	0.03	0.22	0.08	0.07	0	0.51	0.06	0.43	0.15	0.14	0	8	1	8	2	1
242553	242553	Kank4	0.18	0.08	0.13	0.05	0	0.07	0.38	0.16	0.28	0.1	0	0.14	14	6	11	4	0	5
71957	71957	Ints11	20.39	14.39	19.83	19.81	22.58	25.8	43.52	29.58	43.04	38.91	46.56	52.9	707	496	690	674	757	861
217116	217116	Spata20	0.03	0.05	0	0	0	0.05	0.05	0.11	0	0	0	0.11	1	2	0	0	0	2
670832	670832	Rps12-ps10	0	0	0	0	0.52	0.26	0	0	0	0	1.07	0.53	0	0	0	0	2	1
11836	11836	Araf	41.15	42.83	42.7	36.15	41.47	42.26	87.85	88.01	92.67	71	85.5	86.65	1379	1443	1410	1240	1316	1325
109676	109676	Ank2	3.19	3.75	3.07	4.86	4.75	4.4	6.8	7.71	6.67	9.55	9.8	9.02	515	639	509	800	711	645
72640	72640	Mex3a	1.07	1.3	0.9	0.82	1.46	1.42	2.29	2.67	1.95	1.61	3	2.9	107	129	90	81	141	136
67118	67118	Bfar	31.04	36.68	33.94	21.79	16.17	17.76	66.27	75.37	73.67	42.8	33.35	36.41	1211	1522	1354	883	646	699
244579	244579	Tox3	0.29	0.85	0.39	0.29	0.74	0.85	0.61	1.74	0.85	0.56	1.53	1.75	31.09	57.9	44.54	30.81	60.81	67.02
105663	105663	Thtpa	4.35	6.97	3.83	5.63	4.84	5.07	9.28	14.33	8.32	11.05	9.98	10.39	187	298	166	239	202	210
22153	22153	Tubb4a	1.58	2.23	1.5	2.04	4.19	3.62	3.37	4.58	3.25	4	8.63	7.42	47	66	45	60	121	104
11699	11699	Ambp	0	0	0	0	0	0.06	0	0	0	0	0	0.13	0	0	0	0	0	1
66397	66397	Sar1b	31.25	35.93	29.88	36.22	30.75	36.19	66.72	73.84	64.86	71.14	63.41	74.19	514	586	495	587	490	574
230761	230761	Zfp362	34.69	40.69	35.22	31.79	38.01	34.7	74.07	83.63	76.45	62.43	78.36	71.14	1520	1772	1553	1373	1614	1463
208634	208634	Tspan10	0	0	0	0.07	0	0	0	0	0	0.13	0	0	0	0	0	2	0	0
17841	17841	Mup2	0	0	0	0	0	0	0	0	0	0	0	0	0	0	0	0	0	0
260302	260302	Gga3	12.57	13.9	11	11.01	10.01	11.29	26.84	28.56	23.88	21.63	20.65	23.14	707	778	627	621	538	622
73419	73419	Armt1	8.95	10.28	10	12.58	12.51	13.54	19.11	21.13	21.7	24.71	25.78	27.77	303	349	342	423	411	444
71766	71766	Raver1	53.12	68.94	54.23	66.3	61.83	64.31	113.41	141.67	117.71	130.22	127.48	131.86	2839	3661	2918	3500	3205	3311
272322	272322	Arntl2	0.28	0.15	0.35	0.28	0.43	0.45	0.61	0.3	0.75	0.54	0.89	0.93	11	6	11	9	16	14
22756	22756	Zfp94	1.03	1.18	1.08	0.75	0.94	0.99	2.2	2.43	2.34	1.47	1.94	2.02	41	47	43	29	36	38
78825	78825	Desi2	9.96	12.57	10.59	10.22	10.74	11.5	21.27	25.84	22.98	20.07	22.15	23.59	660	826	704	667	689	732
108657	108657	Rnpepl1	59.88	59.1	55.12	60.59	66.81	67.8	127.84	121.45	119.63	119	137.76	139	2862	2797	2648	2837	3083	3101
56299	56299	Fkbpl	6.58	6.38	5.88	7.6	5.89	6.87	14.05	13.11	12.76	14.92	12.15	14.09	159	153	143	181	138	160
67122	67122	Nrarp	0.98	0.29	0.54	0.26	0.85	1.1	2.1	0.59	1.17	0.51	1.76	2.25	38	11	21	10	32	41
14158	14158	Fer	18.34	17.47	17.33	17.43	16.1	17.03	39.15	35.9	37.61	34.24	33.19	34.92	1267	1281	1253	1174	1062	1158
233186	233186	Siglecf	0.03	0	0	0	0	0	0.06	0	0	0	0	0	1	0	0	0	0	0
545938	545938	Zfp607a	0.63	0.72	1.03	0.92	0.51	0.72	1.35	1.47	2.24	1.8	1.05	1.48	31	38.69	50	44.33	25.97	37
16399	16399	Itga2b	0.58	0.28	0.3	0.59	0.47	0.37	1.25	0.58	0.65	1.16	0.96	0.76	31	15	16	31	24	19
12294	12294	Cacna2d3	0.49	0.13	0.31	0.09	0.19	0.38	1.04	0.26	0.68	0.18	0.38	0.78	30	8	19	6	13	24
235379	235379	Gldn	0	0	0	0	0	0	0	0	0	0	0	0	0	0	0	0	0	0
71746	71746	Rgl3	11.76	18.65	11.24	13.05	10.78	11.5	25.1	38.32	24.39	25.62	22.23	23.59	454	711	438	496	404	427
20607	20607	Sstr3	0	0	0.02	0	0	0	0	0	0.04	0	0	0	0	0	1	0	0	0
214444	214444	Cdk5rap2	6.6	4.64	6.83	6.48	9.62	10.13	14.1	9.53	14.83	12.73	19.84	20.78	1279	891	1333	1239	1806	1888
16872	16872	Lhx4	0.08	0.01	0	0.04	0	0.04	0.16	0.02	0	0.08	0	0.08	2	1	0	1	0	1
18441	18441	P2ry1	1.16	0.48	0.94	0.34	0.7	0.96	2.48	0.99	2.03	0.67	1.44	1.97	68	29	55	20	39	54
67886	67886	Camsap2	35.78	33.92	36.54	28.74	23	22.1	76.4	69.71	79.3	56.45	47.42	45.31	4104	3989	4272	3329	2628	2537
13590	13590	Lefty1	0	0	0	0	0	0	0	0	0	0	0	0	0	0	0	0	0	0
76219	76219	Arxes1	0	0	0	0.18	0	0.07	0	0	0	0.35	0	0.13	0	0	0	3.87	0	1.39
16637	16637	Klra6	0.08	0	0	0	0	0.17	0.17	0	0	0	0	0.34	1	0	0	0	0	2
67025	67025	Rpl11	205.75	203.49	208.13	256.16	218.28	234.57	439.27	418.17	451.74	503.11	450.06	480.92	2685	2643	2700	3281	2763	2949
259300	259300	Ehd2	81.24	60.06	79.08	69.46	102.43	97.55	173.44	123.42	171.64	136.41	211.2	199.99	4078	2956	3987	3401	5033	4732
16939	16939	Lor	0.08	0.08	0.2	0.08	0.12	0	0.17	0.16	0.43	0.16	0.25	0	2	2	5	2	3	0
14375	14375	Xrcc6	21.32	24.18	20.38	24.13	24.9	25.81	45.53	49.69	44.24	47.4	51.34	52.91	658	741	633	735	740	765
329993	329993	Aadacl4fm5	0	0	0	0.05	0	0	0	0	0	0.1	0	0	0	0	0	1	0	0
68073	68073	Atpsckmt	6.88	4.97	6.85	5.41	6.83	7.73	14.69	10.21	14.87	10.63	14.07	15.84	244.73	230.61	252.02	186.15	196.32	207.66
67442	67442	Retsat	6.56	8.88	6.59	9.69	7.79	7.94	14.01	18.26	14.3	19.03	16.06	16.29	186	250	188	271	214	217
18081	18081	Ninj1	75.68	61.61	75.06	72.63	81.71	78.94	161.57	126.61	162.93	142.64	168.47	161.84	1114	899	1113	1053	1165	1121
21414	21414	Tcf7	1.55	3.12	1.79	2.93	2.19	2.84	3.3	6.41	3.89	5.76	4.51	5.82	90	166	95	168	134	148
93714	93714	Pcdhga6	0.51	0.8	0.22	0.36	0.46	0.58	1.09	1.65	0.49	0.71	0.95	1.2	37.68	58.74	16.58	26.32	32.95	41.41
102636661	102636661	Gm33666	0	0	0.21	0	0	0	0	0	0.46	0	0	0	0	0	1	0	0	0
77254	77254	Yif1b	71.8	67.96	58.57	82.84	71.77	73.81	153.29	139.66	127.12	162.69	147.98	151.33	1057	990	873	1203	1023	1049
16534	16534	Kcnn4	3.5	0.45	3.25	2.73	4.59	5.12	7.48	0.93	7.04	5.35	9.46	10.51	100	13	94	77	128	140
667055	667055	Unc93a2	0	0	0	0	0	0	0	0	0	0	0	0	0	0	0	0	0	0
110935	110935	Atp6v1b1	0	0	0	0	0	0	0	0	0	0	0	0	0	0	0	0	0	0
260299	260299	Cadm4	11.6	23.99	11.77	12.39	14.54	13.41	24.76	49.31	25.54	24.34	29.98	27.5	366	752	374	386	445	408
100034363	100034363	Tmsb15b2	0	1.35	0.49	1.14	0	1.4	0	2.77	1.07	2.24	0	2.86	0	9.13	3.42	7.68	0	9.26
56457	56457	Clptm1	106.23	106.43	103.64	98.78	106.56	104.21	226.8	218.72	224.96	194.01	219.71	213.65	4763	4696	4690	4320	4630	4442
69540	69540	Klk10	8.27	1.89	6.57	5.71	10.87	11.09	17.66	3.88	14.26	11.21	22.41	22.74	150	34	120	102	191	194
16782	16782	Lamc2	0.49	0.44	0.65	2.13	0.62	0.99	1.04	0.9	1.41	4.19	1.29	2.02	38	34	51	168	49	74
14563	14563	Gdf5	0	0	0	0.09	0	0	0	0	0	0.17	0	0	0	0	0	3	0	0
73463	73463	C2cd6	0.05	0	0	0	0	0	0.1	0	0	0	0	0	1	0	0	0	0	0
100017	100017	Ldlrap1	28.78	19.75	26.68	29.06	32.18	31.52	61.44	40.59	57.91	57.07	66.35	64.62	1298	931	1211	1314	1413	1372
240888	240888	Gpr161	2.6	1.85	2.39	1.68	2.94	2.86	5.55	3.8	5.19	3.3	6.06	5.87	311	220	279	194	339	330
237823	237823	Pfas	6.49	5.63	6.38	6.65	6.9	7.17	13.85	11.57	13.84	13.05	14.23	14.69	663	572	656	671	684	705
434689	434689	Gm10220	0	0	0	0	0	0	0	0	0	0	0	0	0	0	0	0	0	0
98752	98752	Fcrla	0	0	0	0	0	0	0	0	0	0	0	0	0	0	0	0	0	0
233065	233065	Alkbh6	19.94	24.61	19	22.43	15.1	16.71	42.57	50.57	41.23	44.05	31.14	34.25	225	275	216	249	165	182
14133	14133	Fcna	0.11	0	0	0	0.06	0.06	0.25	0	0	0	0.12	0.12	2	0	0	0	1	1
320237	320237	Smim10l2a	0	0.04	0.02	0.04	0.02	0.02	0	0.09	0.04	0.08	0.04	0.04	0	2	1	2	1	1
70495	70495	Atp6ap2	61.46	70.54	63.98	91.55	77.82	82.33	131.21	144.95	138.87	179.81	160.46	168.8	2159	2461	2263	3175	2651	2787
74400	74400	Zfp819	0	0	0.03	0.06	0.09	0	0	0	0.07	0.12	0.2	0	0	0	1	2	3	0
66977	66977	Nuf2	13.3	12.89	13.95	18.12	28.78	30.8	28.4	26.5	30.28	35.59	59.35	63.15	487	469	514	657	1022	1089
192662	192662	Arhgdia	608.94	566.86	568.26	610.92	651.89	638.08	1300.06	1164.92	1233.41	1199.85	1344.1	1308.2	16411	15142	15404	16217	17007	16568
625360	625360	BC147527	0	0.02	0	0.03	0.05	0	0	0.05	0	0.05	0.09	0	0	1	0	1	1	0
19771	19771	Rlbp1	0	0	0	0	0	0	0	0	0	0	0	0	0	0	0	0	0	0
353282	353282	Sfmbt2	0.27	0.83	0.38	0.63	0.27	0.17	0.58	1.71	0.83	1.23	0.56	0.35	34	97	42	77	29	21
319636	319636	Fsd1l	2.01	1.97	2.08	1.66	2.5	2.47	4.3	4.06	4.51	3.26	5.15	5.07	226	239	245	201	294	284
73382	73382	Prss52	0	0	0	0	0	0	0	0	0	0	0	0	0	0	0	0	0	0
27052	27052	Aoah	0	0	0	0	0	0	0	0	0	0	0	0	0	0	0	0	0	0
83456	83456	Mov10l1	1.25	1.09	1.6	3.59	4.71	4.75	2.66	2.25	3.47	7.06	9.72	9.74	79	69	102	225	290	290
17427	17427	Mns1	2.71	1.96	2.54	2.28	3.73	2.87	5.8	4.02	5.52	4.48	7.69	5.88	74	55	67	61	97	73
240174	240174	Thada	4.85	5.97	5.46	4.93	5.17	4.53	10.35	12.26	11.85	9.69	10.66	9.29	620	758	703	618	637	561
378702	378702	Serf2	217.74	184.36	212.64	218.73	213.52	221.85	464.87	378.86	461.53	429.59	440.26	454.83	10150	8538	9979	10069	9653	9962
56698	56698	Phax	16.75	18.68	15.53	18.18	17.23	16.68	35.75	38.39	33.71	35.7	35.53	34.2	455	502	423	485	453	436
81910	81910	Rrbp1	111.61	100.66	105.74	102.44	98.42	92.74	238.28	206.86	229.52	201.2	202.93	190.14	6524	5535	6336	5766	5373	4946
227545	227545	Proser2	1.12	0.61	1.16	0.34	0.54	0.7	2.39	1.25	2.52	0.68	1.11	1.44	62	33	65	19	28	38
97884	97884	B3galnt2	34.43	42.64	34.84	35.42	28.94	28.34	73.5	87.62	75.63	69.57	59.66	58.1	1780	2217	1859	1843	1495	1460
18633	18633	Pex16	8.92	9.86	10.04	8.4	9.05	9.21	19.03	20.26	21.78	16.5	18.67	18.87	179	196	202	166	175	178
18188	18188	Nrtn	1.78	2.97	1.08	2.83	1.68	2.24	3.8	6.1	2.33	5.56	3.46	4.6	23	38	14	36	21	28
15205	15205	Hes1	10.76	13.45	9.83	33.31	33	36.1	22.98	27.65	21.34	65.42	68.03	74.01	209	261	195	642	629	686
665700	665700	Hmcn2	0.02	0.01	0.02	0.01	0.01	0.02	0.05	0.02	0.04	0.02	0.03	0.04	6	2	5	2	3	5
14130	14130	Fcgr2b	0	0	0	0	0	0	0	0	0	0	0	0	0	0	0	0	0	0
69572	69572	Mfsd3	0.88	2.03	1.31	1.34	1.07	0.62	1.88	4.17	2.85	2.63	2.21	1.27	28	64	42	42	33	19
380732	380732	Milr1	0	0	0	0	0	0	0	0	0	0	0	0	0	0	0	0	0	0
22608	22608	Ybx1	543.75	476.37	497.1	530.97	609.36	620.91	1160.9	978.94	1078.96	1042.83	1256.41	1272.99	17626	15330	16246	16978	19142	19390
66086	66086	Cep20	31.36	35.99	30.49	29.98	32.85	35.97	66.94	73.96	66.18	58.88	67.74	73.74	600	685	588	566	610	666
52670	52670	Cpsf4l	0	0	0	0	0	0	0	0	0	0	0	0	0	0	0	0	0	0
14772	14772	Grk4	8.19	6.52	8.91	4.4	5.68	5.55	17.49	13.4	19.33	8.63	11.71	11.39	348.74	280.63	399.19	200.38	237.5	233.29
239852	239852	Zpld1	0	0	0	0.05	0.05	0.03	0	0	0	0.1	0.11	0.05	0	0	0	2	3	1
11517	11517	Adcyap1r1	0.6	0.84	0.63	2.8	2.07	1.87	1.27	1.73	1.37	5.49	4.27	3.83	60	84	64	279	207	182
14735	14735	Gpc4	31	12.61	28.69	11.86	17.68	18.28	66.19	25.91	62.27	23.29	36.46	37.48	1149	476	1082	432	647	656
53885	53885	Nphp1	9.44	8	8.79	7.01	11.79	10.81	20.15	16.44	19.08	13.76	24.3	22.17	314	266	300	227	379	349
67332	67332	Snrpd3	107.83	105.57	103.01	114.58	109.25	116.76	230.2	216.94	223.58	225.03	225.25	239.38	601	580	579	625	588	630
213068	213068	Tmem71	0.04	0.02	0	0.02	0.28	0.3	0.1	0.05	0	0.04	0.57	0.62	2	1	0	1	12	13
18198	18198	Musk	0	0.02	0	0.01	0	0	0	0.04	0	0.02	0	0	0	1	0	1	0	0
329015	329015	Atg2a	21.09	24.54	20.33	21.25	18.55	18.31	45.02	50.42	44.13	41.74	38.26	37.54	2009	2260	1941	2018	1696	1580
66469	66469	Prxl2b	0	0	0	0.12	0	0	0	0	0	0.23	0	0	0	0	0	1	0	0
75425	75425	Tti1	9.1	8.99	8.97	8.93	7.99	8.99	19.43	18.48	19.46	17.55	16.47	18.43	544	533	539	527	462	517
74316	74316	Isca2	24.62	30.26	25.38	32.33	31	31.39	52.57	62.18	55.08	63.5	63.91	64.35	246	299	255	317	300	302
22190	22190	Ubc	1451.55	1236.39	1374.14	1114.83	1309.13	1315.14	3099.02	2540.81	2982.56	2189.54	2699.23	2696.29	51967.02	43962	49530.91	39400.42	45445.38	45366
241520	241520	Fam171b	8.24	7.24	9.08	6.39	6.76	6.88	17.59	14.88	19.71	12.55	13.94	14.1	747	652	824	573	594	602
12461	12461	Cct2	90.82	95.99	93.91	101.59	94.06	99.22	193.9	197.25	203.83	199.53	193.94	203.41	2640	2770	2746	2916	2650	2778
14680	14680	Gnal	0.19	0.01	0.17	0.05	0.02	0.04	0.4	0.02	0.38	0.09	0.05	0.07	16	1	15	4	2	3
224671	224671	Btbd9	25.44	28.26	25.05	27.01	24.52	23.18	54.31	58.07	54.36	53.05	50.56	47.53	2816	3106	2791	2963	2623	2472
16889	16889	Lipa	208.89	346.93	228.47	316.49	241.72	250.12	445.98	712.94	495.9	621.6	498.39	512.79	9448	15589	10404	14136	10603	10898
72137	72137	Wdsub1	17.41	20.88	15.45	20.85	20.27	20.55	37.17	42.9	33.53	40.95	41.79	42.14	523	625	468	625	591	601
67268	67268	Myl12a	578.71	335.75	582.72	386.31	414.12	419.46	1235.52	689.96	1264.78	758.71	853.86	859.98	14501.37	8405.32	14669.22	9614.44	10078.88	10141.55
17183	17183	Matn4	0.85	0.73	1.4	0.57	1.05	1.1	1.82	1.49	3.05	1.11	2.16	2.25	32	27	53	21	38	38
14344	14344	Fut2	0	0	0	0	0	0	0	0	0	0	0	0	0	0	0	0	0	0
12364	12364	Casp12	6.54	8.6	8.41	14.33	12.28	14.18	13.97	17.68	18.25	28.15	25.33	29.08	228	288	290	488	421	483
13244	13244	Degs1	170.3	169.32	173.07	136.4	135.23	133.96	363.59	347.96	375.65	267.9	278.81	274.65	4512	4452	4614	3563	3471	3421
102635473	102635473	Gm32802	0	0	0	0	0	0	0	0	0	0	0	0	0	0	0	0.07	0	0
326618	326618	Tpm4	489.73	370.28	476.46	453.54	487.78	525.71	1045.56	760.93	1034.16	890.76	1005.73	1077.81	14997	11259	14691	13707	14482	15514
74081	74081	Cep350	8.84	7.08	9.41	6.59	5.96	4.97	18.88	14.54	20.43	12.95	12.3	10.18	1930	1536	2067	1423	1261	1041
22036	22036	Traip	6.25	5.27	7	6.92	10.17	12.34	13.34	10.84	15.19	13.59	20.98	25.31	214	173	216	229	341	375
115488282	115488282	Gm3512	0	0.02	0	0	0	0.02	0	0.04	0	0	0	0.05	0	1	0	0	0	1
70591	70591	5730455P16Rik	6.05	6.37	5.64	5.71	5.61	6.36	12.91	13.1	12.24	11.22	11.58	13.03	427	447	401	400	387	428
268465	268465	Eme1	5.19	4.39	4.59	5.34	7.72	7.35	11.07	9.02	9.97	10.48	15.92	15.08	148	128	143	161	232	219
211499	211499	Tmem87a	21.63	24.6	24.22	23.74	21.19	21.5	46.19	50.56	52.57	46.63	43.68	44.08	962	1081	1070	1042	898	915
214764	214764	Edrf1	6.55	5.96	6.81	5.21	5.7	6.01	13.99	12.24	14.79	10.23	11.76	12.33	486	450	506	398	412	422
77794	77794	Adamtsl2	0.07	0.45	0	0.62	0.61	0.45	0.15	0.92	0	1.22	1.25	0.91	4	25	0	28	33	24
69156	69156	Comtd1	1.67	1.43	1.56	1.75	0.91	0.85	3.56	2.95	3.4	3.44	1.87	1.74	55	47	52	57	29	27
320405	320405	Cadps2	0	0	0	0	0	0	0	0	0	0	0	0	0	0	0	0	0	0
113868	113868	Acaa1a	19.47	23.8	17.33	28.66	17.86	19.46	41.57	48.92	37.61	56.28	36.82	39.9	485.07	588.01	435.54	704.58	430.85	466.74
117590	117590	Asb10	0.89	1.03	0.85	5.48	2.96	2.91	1.9	2.12	1.85	10.75	6.09	5.96	30	35	29	184	98	95
227157	227157	Mpp4	0.05	0.09	0.09	0.03	0.03	0.06	0.1	0.18	0.19	0.06	0.06	0.12	2.19	3	3	1	1	2
14528	14528	Gch1	2.1	1.44	2.58	2.63	2.41	2.52	4.48	2.96	5.6	5.17	4.97	5.17	88	60	109	109	98	102
100041734	100041734	4930522L14Rik	11.34	7.78	11.03	6.76	8.37	8.73	24.21	15.99	23.94	13.29	17.25	17.91	457.34	308.95	450.64	273.09	330.02	333
239096	239096	Cdh24	7.02	6.33	6.45	8.7	8.56	9.51	14.98	13	14	17.09	17.65	19.5	344	302	313	387	399	435
15078	15078	H3f3a	586.63	726.86	558.89	766.71	748.02	771.99	1252.44	1493.7	1213.06	1505.82	1542.3	1582.74	8006.45	9830.5	7683.47	10302.97	9886.65	10166.26
269275	269275	Acvr1c	0.01	0.12	0.04	0.26	0.16	0.39	0.02	0.25	0.08	0.52	0.34	0.8	1	18	5	38	23	55
244059	244059	Chd2	11.62	10.25	11.45	8.46	7.98	8.4	24.82	21.07	24.86	16.62	16.46	17.21	1714	1503	1700	1233	1142	1192
107932	107932	Chd4	65.02	71.51	69.04	78.58	74.19	69.32	138.82	146.95	149.86	154.32	152.96	142.13	6801	7441	7269	8138	7534	6988
14686	14686	Gnat2	0	0.04	0.04	0.24	0.12	0.12	0	0.08	0.09	0.47	0.25	0.24	0	1	1	6	3	3
69226	69226	Snx24	12.81	12.88	14.4	11.73	15.78	15.88	27.35	26.47	31.26	23.03	32.54	32.56	386.99	381	427	347	452	454
73329	73329	1700040F15Rik	0	0	0	0	0	0	0	0	0	0	0	0	0	0	0	0	0	0
56279	56279	Dipk1b	5.92	7.3	4.91	5.33	4.7	4.35	12.64	15.01	10.67	10.47	9.68	8.93	134	164	112	119	103	95
545667	545667	Shisal2a	0	0	0	0	0.1	0	0	0	0	0	0.2	0	0	0	0	0	1	0
60365	60365	Rbm8a	24.99	27.26	24.31	27.6	26.37	25.88	53.34	56.01	52.77	54.21	54.37	53.06	981	1063	961	1070	1004	979
117606	117606	Boc	5.21	5.78	4.79	4.82	3.32	3.06	11.13	11.88	10.4	9.48	6.84	6.27	363	400	336	332	224	205
279029	279029	Stkld1	0.04	0	0.07	0	0.07	0.04	0.08	0	0.15	0	0.14	0.08	1	0	2	0	2	1
22070	22070	Tpt1	620.6	768.07	579.75	766.44	584.29	612.47	1324.96	1578.39	1258.34	1505.3	1204.72	1255.68	6490	7938	6102	7866	5907	6176
70428	70428	Polr3b	11.6	10.05	10.89	9.46	10.9	11.34	24.76	20.65	23.64	18.59	22.47	23.26	913	786	863	736	832	860
242425	242425	Gabbr2	0	0	0	0	0	0	0	0	0	0	0	0	0	0	0	0	0	0
20168	20168	Rtn3	199.85	236.3	211.27	209.1	179.79	186.76	426.68	485.6	458.56	410.67	370.7	382.89	8726	10211	9267	8979	7574	7811
79202	79202	Tnfrsf22	2.54	1.59	2.86	1.37	1.96	1.59	5.43	3.26	6.21	2.69	4.04	3.25	162.32	98.46	179.26	83.69	121.56	98.76
268379	268379	Abca13	0.01	0	0	0	0.03	0	0.02	0.01	0.01	0	0.06	0.01	2	1	1	0	6	1
216829	216829	Mmgt2	6.54	8.82	6.79	11.94	11.76	9.83	13.96	18.13	14.74	23.46	24.26	20.15	159	209	173	286	271	239
70701	70701	Nipal1	0.74	0.27	0.63	0.23	0.53	0.52	1.59	0.56	1.37	0.45	1.1	1.07	49	18	42	15	34	33
68145	68145	Etaa1	5.35	5.04	5.53	4.6	5.99	5.51	11.42	10.37	11.99	9.03	12.34	11.29	351	329	365	298	381	348
18799	18799	Plcd1	22.46	17.93	22.88	23.86	21.31	22.51	47.95	36.85	49.65	46.87	43.94	46.15	898	712	921	942	826	867
66797	66797	Cntnap2	5.63	0.15	5.12	0.06	0.52	0.63	12.02	0.3	11.12	0.12	1.07	1.29	307.57	11.01	283.16	7.49	30.08	34
14938	14938	Gzma	0	0	0	0	0	0	0	0	0	0	0	0	0	0	0	0	0	0
65100	65100	Zic5	0.04	0.03	0	0.03	0.04	0	0.08	0.06	0	0.06	0.08	0	1	1	0	1	1	0
21855	21855	Timm17b	22.3	28.23	19.87	33.68	25.68	25.86	47.62	58.01	43.13	66.16	52.94	53.02	535	672	480	797	597	598
100503583	100503583	Fsbp	1.63	0.94	1.8	1.61	1.66	1.26	3.47	1.92	3.91	3.16	3.42	2.58	117.18	66.99	130.67	114.73	116.04	87.2
244721	244721	Zfp846	2.98	2.82	3.28	2.14	2.4	3.38	6.36	5.8	7.11	4.21	4.95	6.94	170	162	183	137	153.02	196
11687	11687	Alox15	0.04	0.14	0.04	0.06	0.07	0.03	0.09	0.29	0.09	0.11	0.14	0.06	11	15	11	11	16	7
223669	223669	Zfp7	7.83	6.91	6.79	5.65	7.05	7.38	16.71	14.2	14.73	11.09	14.55	15.13	340	295	293	244	295	301
22065	22065	Trpc3	0.09	0.37	0.09	0.55	0.66	0.72	0.19	0.76	0.19	1.07	1.36	1.48	5	21	5	31	37	40
17155	17155	Man1a	6.54	4.98	6.84	7.26	8.01	8.14	13.96	10.24	14.85	14.25	16.51	16.69	482	389	517	556	613	622
66313	66313	Smurf2	15.79	19.22	17.37	17.88	14.96	14.58	33.72	39.5	37.71	35.12	30.85	29.9	1288	1561	1443	1451	1195	1128
66653	66653	Brf2	12.4	12.24	10.48	11.36	9.76	10.81	26.47	25.16	22.75	22.3	20.12	22.17	264	263	220	240	203	212
21753	21753	Tes	45.45	35.1	46.18	32.84	41.8	43.2	97.03	72.14	100.23	64.49	86.18	88.58	1653	1268	1691	1179	1474	1514
226757	226757	Wdr26	53.64	48.47	50.68	43.34	44.47	44.44	114.52	99.6	109.99	85.12	91.68	91.1	3775	3657	3774	3247	3227	3414
225339	225339	Ammecr1l	13.26	12.27	14.18	11.58	12.06	11.26	28.3	25.22	30.78	22.74	24.86	23.08	1014	928	1094	870	891	827
64451	64451	Dip2a	18.83	14.99	19.61	16.57	21.86	20.1	40.2	30.8	42.57	32.55	45.07	41.2	1864	1487	1922	1620	2125	1981
207175	207175	Cetn4	2.43	2.22	2.48	3.31	3.52	4.01	5.18	4.56	5.39	6.5	7.26	8.21	32	29	33	43	45	51
22381	22381	Tceal9	232.8	318.45	239.75	314.83	297.24	301.28	497.02	654.41	520.37	618.34	612.86	617.68	2912	3946	3021	3876	3600	3637
209760	209760	Tmc7	0.01	0.06	0.06	0.01	0.01	0.06	0.03	0.12	0.12	0.03	0.03	0.12	1	4	4	1	1	4
26951	26951	Zw10	12.74	12.4	12.18	14.35	14.59	14.99	27.2	25.48	26.44	28.19	30.09	30.74	561	542	540	624	623	636
19132	19132	Prph	0	0.16	0.08	0.04	0.17	0.13	0	0.33	0.18	0.08	0.36	0.27	0	4	2	1	4	3
22640	22640	Zfp1	7.84	8.55	8.28	8.96	9.24	7.97	16.73	17.57	17.96	17.6	19.06	16.35	211	228	224	238	241	208
72080	72080	Sapcd2	1.96	1.95	1.93	3.16	4.07	4.79	4.19	4.01	4.19	6.2	8.39	9.83	94	92	93	157	199	211
22704	22704	Zfp46	9.81	8.69	9.03	7.21	9	8.75	20.93	17.87	19.59	14.15	18.56	17.94	725	643	675	534	647	627
329731	329731	Tafa3	0	0.08	0.03	0.08	0.03	0.06	0	0.16	0.06	0.16	0.06	0.13	0	6	2	6	2	4
80284	80284	Smim12	29.26	29.14	31.26	29.97	24.8	24.47	62.48	59.88	67.85	58.87	51.14	50.17	368	363	396	371	302	297
70419	70419	2810408A11Rik	0.28	0.34	0.14	0.51	0.48	0.86	0.6	0.7	0.3	1.01	0.99	1.76	6	8	3	11	11	18
67755	67755	Ddx47	44.3	51.4	44.91	46.9	43.64	45.96	94.59	105.63	97.48	92.1	89.99	94.23	1108	1276	1131	1157	1058	1108
209590	209590	Il23r	0.22	0.08	0.32	0.03	0	0.14	0.46	0.17	0.7	0.05	0	0.29	8	3	12	1	0	5
20924	20924	Supt5	61.75	51.95	60.81	52.66	55.12	53.68	131.83	106.76	131.98	103.43	113.64	110.06	3382	2827	3342	2844	2928	2833
59025	59025	Usp14	32.6	34.6	35.16	28.76	29.52	33.56	69.61	71.09	76.31	56.48	60.87	68.8	1404	1480	1499	1234	1238	1382
319171	319171	H2ac24	346	435.45	292.7	701.63	946.78	808.74	738.69	894.86	635.31	1378.01	1952.12	1658.08	1060.61	1304.97	906.19	2090.3	2795.01	2409.34
380928	380928	Lmo7	16.31	15.44	16.55	20.08	20.88	19.93	34.82	31.72	35.93	39.44	43.04	40.85	1360	1277	1385	1644	1705	1611
68977	68977	Haghl	18.24	23.15	17.08	23.88	23.22	20.42	38.94	47.57	37.06	46.9	47.87	41.87	321	414	301	424	403	355
13105	13105	Cyp2d9	0	0	0	0	0	0	0	0	0	0	0	0	0	0	0	0	0	0
330096	330096	Shisa3	0	0.03	0	0.02	0	0	0	0.07	0	0.03	0	0	0	2	0	1	0	0
17227	17227	Mcpt4	0	0	0	0	0.09	0.09	0	0	0	0	0.18	0.18	0	0	0	0	1	1
381605	381605	Tbc1d2	3.54	0.74	4.31	1.12	1.96	1.71	7.55	1.53	9.35	2.19	4.05	3.51	240	50	295	75	129	109
23850	23850	Pappa2	0.01	0.01	0.02	0.01	0.01	0	0.01	0.03	0.04	0.01	0.01	0	1	2	3	1	1	0
407823	407823	Baz2b	16.34	15.39	15.63	10.95	9.3	7.87	34.89	31.62	33.92	21.5	19.18	16.13	2180	2046	2095	1446	1209	1010
109778	109778	Blvra	24.77	22.41	22.6	26	25.71	27.84	52.88	46.06	49.06	51.07	53.01	57.08	371	334	341	384	375	407
56434	56434	Tspan3	72.8	124.5	73.31	107.26	92.3	97.27	155.43	255.85	159.13	210.65	190.31	199.43	1778	3018	1803	2584	2185	2290
268729	268729	Frmpd2	0.02	0.08	0.01	0.06	0.01	0	0.05	0.16	0.02	0.11	0.02	0	2	7	1	5	1	0
54387	54387	Mcm3ap	18.15	18	17.77	15.07	15.54	14.88	38.75	36.99	38.57	29.6	32.03	30.5	1872	1832	1841	1534	1549	1471
74068	74068	Asz1	0	0	0	0	0	0	0	0	0	0	0	0	0	0	0	0	0	0
109181	109181	Trip11	9.76	7.46	9.68	7.46	7.46	6.74	20.83	15.32	21.01	14.66	15.38	13.82	1374	1095	1357	1087	1070	1002
233826	233826	Palb2	2.14	1.81	1.8	1.94	2.26	2.68	4.56	3.72	3.91	3.81	4.67	5.5	124	104	105	103	125	150
70359	70359	Gtpbp3	11.15	11.53	9.64	14.6	11.85	12.3	23.8	23.69	20.92	28.68	24.43	25.22	365	361	301	454.02	365	370
100040018	100040018	Gmfg-ps	0	0	0	0	0	0	0	0	0	0	0	0	0	0	0	0	0	0
74558	74558	Gvin1	0.6	0.13	0.4	0.55	0.09	0	1.28	0.27	0.86	1.09	0.19	0	85.38	18.27	55.25	77.06	12.26	0
234371	234371	Tmem161a	43.81	43.07	40.41	32.95	38.68	41.07	93.53	88.5	87.71	64.71	79.74	84.19	1370	1335	1274	1029	1187	1240
229512	229512	Smg5	45.93	42.3	46.06	43.55	45.03	42.2	98.06	86.93	99.98	85.53	92.84	86.52	3215	2943	3244	3019	3060	2847
231798	231798	Lrch4	54.08	43.56	55.89	36.76	59.73	57.55	115.46	89.52	121.31	72.19	123.15	117.99	2546	2033	2649	1709	2727	2610
17110	17110	Lyz1	0	0	0	0	0	0.06	0	0	0	0	0	0.13	0	0	0	0	0	1
664883	664883	Nova1	4.02	3.58	5.4	2.72	3.2	3.67	8.58	7.36	11.72	5.34	6.6	7.52	166	152	201	138	162	176
105244828	105244828	Gm40364	20.75	14.14	13.34	12	9.9	13.74	44.31	29.06	28.95	23.57	20.41	28.16	641.45	434.06	415.08	366.14	296.69	409.1
70859	70859	Lrrc63	0	0	0	0	0	0	0	0	0	0	0	0	0	0	0	0	0	0
108672	108672	Zdhhc15	4.04	3.08	3.8	3.9	6.03	6.11	8.63	6.34	8.26	7.65	12.43	12.54	308	269	325	290	432	434
224014	224014	Fgd4	2.32	2.42	2.5	3	2.95	3.09	4.96	4.98	5.42	5.89	6.09	6.34	313	325	340	401	387	402
244562	244562	Abcc12	0.04	0	0.04	0	0.02	0	0.08	0	0.08	0	0.04	0	2	0	2	0	1	0
104082	104082	Wdr7	9.58	9.72	9.93	9.68	10.7	10.25	20.45	19.98	21.56	19.02	22.05	21	1082	1092	1121	1081	1167	1110
100043467	100043467	Gm4454	0	0	0	0	0	0	0	0	0	0	0	0	0	0	0	0	0	0
12522	12522	Cd83	0	0	0	0.03	0.03	0.1	0	0	0	0.06	0.07	0.2	0	0	0	1	1	3
94185	94185	Tnfrsf21	0.02	6.87	0.05	6.65	0.04	0.04	0.04	14.13	0.12	13.05	0.08	0.08	1	384	3	369	2	2
75906	75906	Fam184a	0.38	0.95	0.23	0.78	0.59	0.23	0.8	1.94	0.51	1.53	1.22	0.47	20	63	17	53	36	15
72429	72429	Dnajc25	15.96	13.13	15.47	15.57	15.16	16.48	34.07	26.98	33.59	30.58	31.26	33.78	547	458	543	531	524	554
66707	66707	Nkapl	0.35	0.41	0.45	0.2	0.36	0.52	0.75	0.84	0.98	0.4	0.75	1.07	7	8	9	4	7	10
102640003	102640003	Gm36182	0.05	0.02	0	0.04	0.05	0.02	0.1	0.04	0	0.08	0.1	0.04	5	2	0	4	5	2
14950	14950	H13	60.58	55.55	59.55	48.76	47.18	45.43	129.33	114.15	129.26	95.77	97.28	93.14	1938	1767	1895	1518	1422	1397
329628	329628	Fat4	4.85	4.76	4.96	3.2	3.39	2.96	10.36	9.79	10.77	6.28	6.99	6.07	1303	1266	1342	846	877	758
328780	328780	Prss34	0	0	0	0	0	0	0	0	0	0	0	0	0	0	0	0	0	0
242362	242362	Manea	13.34	11.88	13.27	10.54	11.97	13.23	28.47	24.42	28.79	20.69	24.68	27.12	1021	892	1004	800	876	969
70312	70312	Cactin	34.02	27.22	33.98	31.59	33.2	32.53	72.63	55.93	73.76	62.05	68.45	66.7	1398	1111	1406	1282	1323	1288
117148	117148	Necab2	0	0.05	0	0	0.04	0	0	0.11	0	0	0.07	0	0	1	0	0	1	0
66177	66177	Ubl5	252.35	273.35	249.47	273.2	249.96	241.09	538.77	561.75	541.47	536.56	515.38	494.29	1185	1269	1177	1238	1154	1102
69035	69035	Zdhhc3	38.87	36.92	37.87	35.98	39.23	40.02	82.99	75.88	82.19	70.66	80.88	82.05	2506	2281	2519	2204	2390	2413
73649	73649	Cybrd1	0.01	0.02	0.06	0.16	0.01	0.06	0.03	0.05	0.13	0.31	0.03	0.13	1	2	5	13	1	5
102032	102032	Smim19	14.6	16.83	12.7	15.5	16.15	16.93	31.16	34.6	27.56	30.45	33.31	34.72	276	316	242	289	296	309
664609	664609	Rhox4a	0	0	0	0	0	0	0	0	0	0	0	0	0	0	0	0	0	0
93746	93746	Gprc5d	0	0	0.06	0	0.06	0.12	0	0	0.12	0	0.12	0.24	0	0	1	0	1	2
71805	71805	Nup93	53.99	58.16	50.46	62.22	58.2	64.4	115.26	119.51	109.51	122.21	119.99	132.04	2406	2579	2271	2727	2511.07	2761
75687	75687	Ripor1	66.52	50.99	60.61	55.33	61.15	63.39	142.02	104.79	131.56	108.67	126.09	129.95	4270	3148	4003	3379	3712	3798
14559	14559	Gdf1	0.39	1.27	0	0.03	0	0	0.84	2.61	0	0.06	0	0	7.47	23.91	0	0.54	0	0.01
230376	230376	Haus6	6.81	5.36	7.64	5.84	8.24	7.67	14.54	11.02	16.58	11.47	16.98	15.73	587	453	677	495	714	677
70357	70357	Kcnip1	0	0	0	0.42	0.32	0.37	0	0	0	0.82	0.66	0.76	0	0	0	10	7	7
15366	15366	Hmmr	10.6	9.08	10.97	13.73	22.31	22.23	22.62	18.66	23.8	26.97	46	45.58	647	551	674	828	1321	1307
68927	68927	Ptcd2	12.56	13.11	12.02	13.89	13.03	14.83	26.82	26.94	26.1	27.27	26.87	30.41	299	309	293	330	305	344
279561	279561	Wnk3	0.21	0.31	0.24	0.35	0.22	0.21	0.45	0.64	0.53	0.69	0.46	0.43	35	53	42	60	36	34
20630	20630	Snrpc	105.62	133.87	104.88	125.42	126.43	125.08	225.49	275.1	227.64	246.32	260.69	256.44	869	1088	868	1012	1005	995
14176	14176	Fgf5	1.51	1.34	1.54	1.58	3.62	2.86	3.22	2.75	3.35	3.11	7.46	5.87	56	49	57	58	130	102
72144	72144	Slc37a3	23.84	28.35	24.12	35.71	31.32	31.05	50.91	58.27	52.35	70.13	64.58	63.66	1529	1809	1557	2259	1949	1913
67011	67011	Mettl6	5.87	6.53	6.71	7.14	6.63	7	12.52	13.41	14.56	14.01	13.67	14.35	146	159	159	164	154	157
107477	107477	Guca1b	0.47	0.46	0.52	0.26	0.41	0.07	1	0.95	1.12	0.52	0.85	0.13	23	18	20	8	18	3
13618	13618	Ednrb	0	0	0	0.03	0	0	0	0	0	0.06	0	0	0	0	0	2	0	0
225215	225215	Rsl24d1	18.8	18.81	19.38	19.02	15.96	17.67	40.14	38.65	42.07	37.36	32.9	36.23	394	391	409	393	324	357
233908	233908	Fus	189.55	211.3	178.2	182.66	192.6	189.38	404.69	434.22	386.79	358.74	397.12	388.26	5001	5536	4736	4756	4930	4815
235345	235345	Hoatz	1.92	0.32	1.06	0	0.93	1.5	4.1	0.65	2.3	0	1.92	3.08	25	4	14	0	12	19
22688	22688	Zfp26	1.14	2.59	1.24	2.34	1.59	1.25	2.44	5.33	2.69	4.61	3.28	2.57	141	304	150	291	183	145
26896	26896	Med14	17.29	16.05	17.52	14.74	19.53	19.11	36.92	32.98	38.02	28.95	40.27	39.17	1605	1514	1685	1405	1817	1792
89867	89867	Sec16b	0.06	1.04	0.04	1.23	0.48	0.33	0.13	2.13	0.09	2.42	1	0.69	4	72	3	89	32	22
75087	75087	4930505A04Rik	0	0	0	0	0.09	0	0	0	0	0	0.19	0	0	0	0	0	1	0
218699	218699	Pxk	42.16	25.54	43.47	22.91	31.29	28.69	90.02	52.48	94.36	44.99	64.51	58.83	1777	1081	1854	953	1281	1165
103161	103161	Apof	0.03	0	0.06	0.03	0.03	0.06	0.06	0	0.13	0.06	0.06	0.12	1	0	2.01	1	1	2
245877	245877	Map7d1	105.57	83.15	103.37	91.71	102.97	100.31	225.39	170.88	224.36	180.11	212.31	205.65	5273	4119	5189	4515	4987	4812
11977	11977	Atp7a	5.03	8.41	5.39	6.41	4.74	4.65	10.74	17.28	11.69	12.58	9.78	9.53	668	1110	720	841	611	594
67988	67988	Tmx3	16.35	21.59	17.14	21.28	17.07	18.62	34.91	44.36	37.21	41.8	35.19	38.17	1189	1560	1255	1529	1204	1304
66395	66395	Ahnak	59.99	20.83	62.64	24.5	32.57	32.67	128.07	42.81	135.96	48.12	67.16	66.98	16950	5451	17965	6576	8067	7675
53381	53381	Prdx4	254.74	315.12	263.6	263.23	271.89	296.97	543.87	647.58	572.15	516.98	560.59	608.85	3004	3721	3166	3088	3128	3408
244329	244329	Mcph1	4.79	4.37	4.94	5.56	7.47	7.35	10.23	8.99	10.72	10.92	15.41	15.06	356	336	367	412	527	542
13417	13417	Dnah8	0	0	0	0	0	0	0	0	0	0	0	0	0	0	0	0	0	0
69583	69583	Tnfsf13	0.09	0	0.18	0.14	0	0	0.18	0	0.39	0.28	0	0	2.03	0	4.26	3.31	0	0
67246	67246	Resf1	39.36	29.75	40.67	26.18	32.54	33.65	84.03	61.14	88.27	51.41	67.08	68.98	3800	2846	3946	2503	3041	3097
20354	20354	Sema4d	1.25	6.73	1.21	6.27	2.05	2.29	2.68	13.84	2.63	12.31	4.22	4.69	87	459	81	418	137	151
70285	70285	Rpf1	29.22	33.48	30.37	35.24	34.58	33.59	62.38	68.8	65.92	69.21	71.29	68.87	517	562	525	590	587	552
218454	218454	Lhfpl2	6.72	26.53	5.88	23.43	9.66	8.86	14.34	54.53	12.76	46.02	19.91	18.16	466	1791	410	1579	643	581
241547	241547	Harbi1	1.88	2.01	1.44	1.54	2.44	1.52	4.01	4.13	3.13	3.03	5.03	3.12	67	72	50	58	85	58
210105	210105	Zfp719	2.3	3.08	1.86	2.57	2.21	2.07	4.9	6.32	4.03	5.05	4.55	4.24	184	235	148	196	162	158
330788	330788	Zfp866	4.75	7.39	5.48	5.99	5.49	4.85	10.14	15.18	11.9	11.77	11.32	9.95	437	676	508	545	490	430
102371	102371	Myzap	3.89	1.97	3.12	3.37	4.01	4.53	8.3	4.05	6.78	6.61	8.26	9.28	131	66	106	112	131	147
208846	208846	Daam1	7.92	5.33	7.53	6.97	6.63	6.4	16.92	10.95	16.34	13.69	13.67	13.11	750	499	717	651	608	579
114584	114584	Clic1	445.22	284.78	446.22	380.2	465.56	464.02	950.52	585.22	968.53	746.72	959.91	951.32	6621	4198	6684	5569	6706	6657
30938	30938	Fgd3	3.35	2.18	3.06	1.86	1.89	1.92	7.15	4.48	6.65	3.66	3.89	3.94	253	141	210	138	135	145
57782	57782	Rbak	6.08	5.51	5.34	4.59	4.89	5.23	12.99	11.31	11.59	9.01	10.08	10.72	317	285	280	237	247	263
27057	27057	Ncoa4	17.17	23.16	17.47	26.29	17.15	18	36.65	47.59	37.92	51.63	35.36	36.89	913	1223	940	1389	886	921
237558	237558	Myrfl	0.02	0.06	0.13	0	0.11	0.09	0.04	0.13	0.27	0	0.22	0.18	1	3	6	0	5	4
12842	12842	Col1a1	210.24	174.88	201.87	409.02	384.45	375.23	448.86	359.38	438.15	803.32	792.68	769.3	19935	16483	19268	38324	35364	34263
665858	665858	Gm7827	0	0	0	0.06	0.06	0	0	0	0	0.11	0.12	0	0	0	0	1	1	0
71984	71984	Sars2	8.04	9.62	7.42	11.09	9.78	11	17.16	19.77	16.1	21.78	20.17	22.54	215	260	202	296	258	287
16673	16673	Krt36	0.09	0	0.13	0.04	0.09	0	0.18	0	0.27	0.09	0.18	0	2	0	4	1	2	0
68375	68375	Ndufa8	69.65	81.61	58.37	85.19	69.06	69.86	148.71	167.72	126.7	167.31	142.39	143.22	611	708	516	734	586	592
11772	11772	Ap2a2	43.13	33.87	45.68	32.09	33.77	32.34	92.08	69.6	99.14	63.03	69.63	66.3	3157	2464	3366	2321	2398	2280
30960	30960	Vapa	184.32	173.71	187.74	182.46	194.11	191.75	393.52	356.97	407.49	358.36	400.24	393.12	4304	4017	4396	4195	4391	4312
320007	320007	Sidt1	0	0	0	0	0	0	0	0	0	0	0	0	0	0	0	0	0	0
224997	224997	Dlgap1	2.29	1.06	1.82	1.3	3.16	2.84	4.89	2.18	3.96	2.55	6.52	5.83	222	111	185	120	279	244
193736	193736	Zbtb12	10.69	14.86	10.39	13.93	13.06	11.1	22.82	30.54	22.54	27.35	26.94	22.75	280	382	269	353	326	277
11482	11482	Acvrl1	0.07	0.02	0.11	0	0	0	0.15	0.04	0.23	0	0	0	4	1	6	0	0	0
226245	226245	Plekhs1	0	0	0	0	0	0	0	0	0	0	0	0	0	0	0	0	0	0
12154	12154	Bmp10	0	0	0	0	0	0	0	0	0	0	0	0	0	0	0	0	0	0
105594	105594	Cphx1	0	0	0	0	0	0	0	0	0	0	0	0	0	0	0	0	0	0
382062	382062	AB124611	0.06	0	0	0	0	0	0.13	0	0	0	0	0	1	0	0	0	0	0
13138	13138	Dag1	257.73	233.46	255.61	257.59	249.31	235.69	550.25	479.76	554.81	505.91	514.03	483.22	22470	20210	22424	22174	21083	19776
20203	20203	S100b	0	0	0	0.22	0.04	0.09	0	0	0	0.43	0.09	0.18	0	0	0	5	1	2
269033	269033	4930503L19Rik	5.29	4.81	5.5	6.53	8.92	8.22	11.3	9.88	11.93	12.82	18.38	16.85	213	176	230	249	345	311
229937	229937	Znhit6	6.57	7.9	7.18	8.17	5.85	6.54	14.03	16.24	15.58	16.04	12.06	13.41	185	248	220	226	167	189
329828	329828	Myorg	3.99	3.23	4.01	3.97	4.67	4.61	8.52	6.63	8.7	7.8	9.63	9.45	264	212	266	259	299	291
12509	12509	Cd59a	11.02	13.3	12.83	11.18	10.89	10.45	23.54	27.34	27.86	21.96	22.44	21.42	274	328	322	273	261	249
319765	319765	Igf2bp2	41.84	32.98	41.07	33.59	32.87	33.43	89.32	67.77	89.14	65.97	67.77	68.53	2543	1992	2513	2017	1938	1957
19703	19703	Renbp	66.02	51.6	68.35	64.98	60.47	57.38	140.96	106.05	148.36	127.62	124.68	117.63	1255	978	1310	1223	1120	1055
77519	77519	Zfp266	4.28	6.62	4.76	5.22	4.29	4.45	9.14	13.61	10.32	10.25	8.84	9.13	431	663	482	519	419	432
76408	76408	Abcc3	0	0.18	0.03	0.14	0	0.01	0	0.37	0.06	0.28	0	0.03	0	14	2	11	0	1
19285	19285	Cavin1	172.33	165.69	170.4	176.34	176.52	175.8	367.93	340.49	369.85	346.33	363.95	360.43	8490	8115	8456	8587	8442	8350
76002	76002	Ms4a18	0.59	3.38	0.64	1.78	0.37	0.26	1.26	6.95	1.4	3.49	0.76	0.54	11	64	12	33	7	5
21930	21930	Tnfaip6	1.62	2.85	1.78	6.65	2.64	2.98	3.45	5.86	3.87	13.05	5.44	6.11	36	63	40	146	57	64
108168559	108168559	Gm21477	0	0	0	0	0	0	0	0	0	0	0	0	0	0	0	0	0	0
654801	654801	Zfp784	2.23	3.05	1.9	2.26	2.5	2.28	4.76	6.26	4.12	4.43	5.15	4.67	70	95	60	70	76	69
192236	192236	Hps1	14.1	16.97	14.05	17.13	15.56	15.52	30.11	34.87	30.51	33.65	32.07	31.81	604	719.47	612	728	650	645
12419	12419	Cbx5	44.31	35.17	42.86	45.89	44.75	35.87	94.6	72.27	93.04	90.14	92.26	73.54	3553	3703	3773	3785	4132	4051
66060	66060	Cystm1	77.85	88.89	79.45	90.25	70.44	73.58	166.2	182.67	172.45	177.25	145.23	150.85	538	610	553	613	457	488
105245545	105245545	Gm10323	0	0	0	0	0	0.03	0	0	0	0	0	0.05	0	0	0	0	0	1
268709	268709	Fam107a	0	0	0	0	0	0	0	0	0	0	0	0	0	0	0	0	0	0
67157	67157	2610301B20Rik	12.49	9.94	12.6	8.08	10.25	11.36	26.67	20.43	27.35	15.86	21.14	23.28	387	306	393	247	308	339
13706	13706	Cela2a	0	0	0	0	0	0	0	0	0	0	0	0	0	0	0	0	0	0
268345	268345	Kcnc2	0.05	0.03	0	0.01	0.02	0	0.11	0.06	0	0.02	0.04	0	2	1	0	1	1	0
110599566	110599566	Eef1akmt4	4.21	3.38	4.99	4.43	3.81	3.64	8.99	6.95	10.83	8.69	7.85	7.47	50.27	40	60	52	44	42
14800	14800	Gria2	0	0	0	0	0	0	0	0	0	0	0	0	0	0	0	0	0	0
12412	12412	Cbx1	53.26	56.97	47.8	56.36	58.26	52.96	113.7	117.08	103.76	110.7	120.12	108.58	1086	1133	1046	1088	1125	1051
78913	78913	Ltn1	15.4	14.88	15.99	13.07	14.98	14.73	32.89	30.57	34.71	25.68	30.88	30.2	1939	1860	2022	1618	1829	1780
14028	14028	Evx1	0	0	0	0	0	0.03	0	0	0	0	0	0.06	0	0	0	0	0	1
19417	19417	Rasgrf1	0	0	0	0	0.09	0	0	0	0	0	0.19	0	0	0	0	0	4	0
69632	69632	Arhgef12	29.08	23.91	30.47	20.64	23.29	21.64	62.08	49.14	66.13	40.54	48.03	44.37	4976	4071	5250	3491	3868	3567
103967	103967	Dnm3	1.17	0.69	1.34	0.86	0.62	0.49	2.49	1.42	2.91	1.68	1.27	1	131	75	139	80	56	43
70615	70615	Ankrd24	6.65	9.5	6.38	4.7	4.89	5.05	14.19	19.52	13.85	9.22	10.09	10.34	391	541	383	291	275	286
73389	73389	Hbp1	52.28	66.06	51.39	52.37	42.93	46.52	111.61	135.74	111.54	102.85	88.51	95.37	2098	2629	2077	2065	1670	1802
670593	670593	Gm9495	0	0	0	0	0	0	0	0	0	0	0	0	0	0	0	0	0	0
243374	243374	Gimap8	0.02	0.02	0	0.1	0.17	0.07	0.04	0.04	0	0.2	0.35	0.15	1	1	0	5	9	4
19208	19208	Ptcra	0.18	0	0	0	0	0	0.38	0	0	0	0	0	3	0	0	0	0	0
77976	77976	Nuak1	11.39	7.59	11.66	10.21	16.4	15.73	24.31	15.6	25.31	20.05	33.82	32.25	1044	683	1071	917	1453	1378
71240	71240	Osbpl7	4.47	5.88	4.29	6.41	5.41	4.95	9.55	12.09	9.31	12.59	11.15	10.15	251	332	243	331	283	268
665622	665622	H2bc24	1.45	2.53	2.62	0.75	0.72	0.98	3.09	5.2	5.69	1.47	1.48	2.01	13.76	11.65	17.83	5.24	4.51	5.47
237868	237868	Sarm1	0.14	0.36	0.17	0.05	0.05	0.09	0.29	0.75	0.38	0.1	0.11	0.19	11	29	14	4	4	7
73747	73747	Shld1	3.45	4.54	2.38	4.92	5.21	5.34	7.36	9.32	5.16	9.66	10.73	10.94	49	61	44	64	69	68
331524	331524	Xkrx	0.56	1.17	0.73	0.9	0.82	1.07	1.19	2.41	1.58	1.77	1.69	2.2	29.77	63.11	38.95	46.29	43.94	55.54
20230	20230	Satb1	0	0.04	0	0	0.03	0	0	0.08	0	0	0.07	0	0	4	0	0	2	0
171530	171530	Ucn2	0	0	0	0.08	0.08	0	0	0	0	0.16	0.17	0	0	0	0	1	1	0
213696	213696	Duoxa1	0	0.05	0	0	0	0.05	0	0.1	0	0	0	0.1	0	1	0	0	0	1
18036	18036	Nfkbib	17.85	21.6	18.67	23.32	17.33	17.92	38.12	44.38	40.53	45.81	35.74	36.75	332	395	346	422	310	319
57342	57342	Parva	60.5	57.21	59.85	63.78	60.35	59.27	129.16	117.57	129.9	125.26	124.44	121.52	4236	3981	4218	4412	4099	3997
27886	27886	Ess2	22.32	21.91	22.47	20.09	22.63	24.59	47.65	45.03	48.78	39.46	46.66	50.41	825	772	801	703	806	854
16328	16328	Cep250	16.27	10.71	16.41	10.38	16.86	16.17	34.75	22	35.63	20.38	34.76	33.15	1872	1138	1908	1134	1727	1667
399591	399591	Tmsb15l	2.5	10.31	1.79	10.09	1.23	2.22	5.33	21.18	3.88	19.82	2.55	4.55	23	93.87	16.58	91.32	11	19.74
170483	170483	Grin3b	0.04	0.03	0.05	0.03	0.05	0	0.08	0.05	0.11	0.05	0.11	0	2	1	2	1	2	0
13855	13855	Epn2	20.2	22.18	19.08	18.51	18.18	18.95	43.12	45.59	41.41	36.35	37.49	38.86	1397	1511	1303	1266	1214	1259
20397	20397	Sgpl1	37.38	30.92	36.01	36.96	37.15	37.87	79.81	63.55	78.15	72.58	76.59	77.63	2391	1969	2326	2345	2309	2332
68205	68205	Urm1	17.67	18.98	15.68	16.77	16.64	16.05	37.72	39	34.03	32.93	34.31	32.9	554	591	495	519	506	485
50931	50931	Il27ra	0.09	0.5	0	0.75	0.19	0.21	0.2	1.03	0	1.47	0.39	0.43	3	20	0	27	6	8
243725	243725	Ppp1r9a	0.71	1.16	0.64	1.63	1.39	1.48	1.51	2.37	1.38	3.21	2.87	3.04	176.37	235.87	159.63	358.59	328.78	348.02
118568607	118568607	LOC118568607	12.78	19.92	13.36	16.33	17.19	15.87	27.27	40.94	29	32.07	35.45	32.53	251.85	389.61	265.26	317.4	328.43	301.63
69709	69709	Ptrhd1	3.46	3.1	2.68	3.03	3.09	3.3	7.4	6.37	5.82	5.94	6.36	6.76	218	194	170	188.07	188.43	200
75599	75599	Pcdh1	0.31	0.03	0.23	0.07	0.08	0.16	0.65	0.07	0.5	0.13	0.16	0.32	23	3	17	6	9	10
15564	15564	Htr5b	0.02	0.03	0	0.07	0	0	0.04	0.07	0	0.14	0	0	1	1	0	2	0	0
58803	58803	Pga5	0	0	0	0	0	0	0	0	0	0	0	0	0	0	0	0	0	0
208890	208890	Slc26a7	1.22	0.08	1.53	0.21	3.53	3.28	2.6	0.17	3.33	0.42	7.28	6.72	101	7	131	18	293	272
242915	242915	Garem2	1.27	0.61	1.61	0.61	1.14	0.92	2.72	1.25	3.51	1.2	2.35	1.89	76	36	97	36	66	53
12299	12299	Cacng1	0	0	0	0.2	0	0	0	0	0	0.38	0	0	0	0	0	3	0	0
56075	56075	Pdss1	3.78	1.86	2.9	2.46	2.83	3.25	8.07	3.83	6.3	4.83	5.84	6.65	89	42	69	59	64	72
67451	67451	Pkp2	7.88	7.59	6.99	7.82	7.05	5.86	16.83	15.6	15.18	15.36	14.53	12.02	346	331	309	339	300	248
252903	252903	Ap1s3	3.85	2.21	3.6	2.59	4.16	3.62	8.22	4.55	7.8	5.09	8.57	7.41	168	96	157.98	111.71	176	152
68427	68427	Slc39a13	38.99	24.94	36.82	30.69	37.67	36.65	83.25	51.25	79.91	60.27	77.67	75.14	1436	893	1366	1088	1326	1270
66257	66257	Nicn1	12.08	14.67	12.83	12.44	12.93	13.07	25.79	30.15	27.85	24.43	26.65	26.8	374	451	400	380	388	390
19017	19017	Ppargc1a	1.95	4.94	2.02	3.71	3.1	2.87	4.16	10.16	4.38	7.28	6.38	5.89	202	511	208	381	312	287
631797	631797	Fer1l6	0.03	0.01	0.02	0.02	0.01	0	0.07	0.02	0.04	0.04	0.02	0	4	1	2	2	1	0
94253	94253	Hecw1	0	0.06	0	0.01	0	0	0	0.12	0	0.03	0	0	0	9	0	2	0	0
72371	72371	2210408I21Rik	2.73	1.31	1.76	1.53	1.54	1.79	5.83	2.69	3.82	3.01	3.17	3.67	166.59	102.66	127.56	126.71	118.26	137.97
18419	18419	Otog	0	0	0.01	0	0.01	0.01	0	0	0.03	0	0.01	0.01	0	0	2	0	1	1
399568	399568	Cdin1	2.92	5	3.87	4.26	5.89	4.81	6.24	10.27	8.4	8.37	12.14	9.85	124	209	163	179	245	197
23871	23871	Ets1	12.08	7.71	11.99	8.68	8.95	8.34	25.79	15.84	26.01	17.05	18.45	17.09	966	615	964	686	694	640
72181	72181	Nsun4	10.17	10.48	10.71	10.92	9.59	9.5	21.7	21.54	23.25	21.46	19.78	19.47	331	338	352	351	302	298
115487746	115487746	Gm51877	0.26	0.34	0.3	0.22	0.18	0.13	0.54	0.7	0.64	0.42	0.36	0.27	6	8	7	5	4	3
271221	271221	Rubcnl	0	0.6	0.05	0.37	0.06	0.35	0	1.24	0.1	0.73	0.13	0.73	0	16	1	9	2	11
22130	22130	Ttf1	7.09	4.58	6.9	4.19	4.54	4.58	15.13	9.4	14.97	8.22	9.37	9.39	462.57	297.07	452.94	270	287.96	288.78
75104	75104	Mmd2	0.39	0.19	0.23	0.08	0.15	0.28	0.82	0.39	0.5	0.16	0.31	0.57	42.93	21	25.95	9	16	29.96
209497	209497	Tmem164	18.86	37.69	18.68	32.43	26.2	25.2	40.26	77.46	40.55	63.69	54.03	51.67	1455	2905	1484	2491	1950	1871
108168363	108168363	Gm17669	0	0.46	0	0	0	0.31	0	0.94	0	0	0	0.64	0	3	0	0	0	2
67053	67053	Rpp14	6.69	5.73	7.24	5.37	4.46	5.26	14.28	11.78	15.7	10.54	9.2	10.79	246.03	209.55	268	195	159.18	186.59
100271704	100271704	Gm17660	0	0	0	0	0	0	0	0	0	0	0	0	0	0	0	0	0	0
74167	74167	Nudt9	60.07	59.85	52.35	57.22	51.53	52.32	128.24	122.98	113.62	112.38	106.25	107.26	1286	1273	1128	1202	1066	1069
73942	73942	Fam151b	0.16	0.32	0.43	0.16	0.11	0.22	0.34	0.67	0.93	0.32	0.23	0.46	3	6	8	3	2	4
65111	65111	Dap3	47.78	42.97	49.86	36.61	32.06	35	102.01	88.31	108.22	71.9	66.11	71.76	1223	1045	1354	885	802	879
68497	68497	Arel1	14.56	13.93	14.68	10.54	11.07	12.04	31.08	28.63	31.85	20.69	22.82	24.69	1224	1148	1240	873	918	965
229473	229473	Tmem131l	4.8	5.01	4.7	5.79	7.43	6.84	10.24	10.29	10.21	11.36	15.31	14.03	374	389	371	446	562	515
245174	245174	Zfp937	0.48	0.81	0.52	0.55	0.49	0.47	1.03	1.66	1.14	1.07	1	0.97	54.56	92.53	61.5	62.03	52.66	51.96
68177	68177	Ebpl	3.17	4.66	3.51	3.22	4.3	4.8	6.77	9.58	7.62	6.31	8.86	9.84	96	140	107	96	126	140
27049	27049	Etv3	5.7	5.47	5.85	4.87	4.61	4.79	12.16	11.23	12.7	9.57	9.51	9.82	466	446	483	393	367	377
76640	76640	1700113H08Rik	0	0.13	0	0	0	0	0	0.26	0	0	0	0	0	2	0	0	0	0
71474	71474	Ppp6r2	17.87	18.42	16.96	17.39	17.25	19.03	38.15	37.85	36.82	34.15	35.56	39.01	1166	1173	1090	1130	1090	1179
381484	381484	Gm5150	0	0	0	0	0	0	0	0	0	0	0	0	0	0	0	0	0	0
621976	621976	Tmem170b	3.18	3.8	3.28	3.39	3.58	3.27	6.78	7.8	7.12	6.66	7.38	6.7	382	455	396	404	417	377
12032	12032	Bcan	0.03	0	0	0	0	0	0.06	0	0	0	0	0	1	0	0	0	0	0
72972	72972	Ccser2	19.47	24.51	20.58	25.52	23.48	24.46	41.56	50.37	44.67	50.13	48.41	50.15	1977	2426	2093	2500	2213	2288
14171	14171	Fgf17	0.1	0.07	0.08	0	0	0.13	0.22	0.14	0.16	0	0	0.26	3	2	2	0	0	2
13000	13000	Csnk2a2	37.38	35.24	37.37	29.54	32.6	34.64	79.81	72.42	81.11	58.02	67.22	71.01	1590	1474	1614	1184	1384	1386
24045	24045	Scamp3	82.58	89.1	79.51	102.71	91.16	84.4	176.31	183.1	172.58	201.72	187.95	173.03	1807.1	1934.65	1751.93	2216.3	1925.18	1777.35
72160	72160	Tmem163	0.08	0	0.08	0	0.08	0.06	0.17	0	0.17	0	0.17	0.11	3	0	3	0	3	2
76747	76747	Dapl1	0	0	0	0	0	0	0	0	0	0	0	0	0	0	0	0	0	0
12785	12785	Cnbp	119.56	125.12	122.85	123.32	123.32	135.35	255.25	257.13	266.64	242.21	254.26	277.49	3801	3948	3931	3869	3799	4146
56175	56175	Bace2	1.05	2.5	1.17	3.64	3.52	4.2	2.25	5.14	2.54	7.16	7.25	8.61	33	97	34	148	127	139
76633	76633	Lrmda	0	0.04	0	0.18	0.1	0	0	0.08	0	0.35	0.2	0	0	1	0	3	2	0
243906	243906	Zfp14	0.62	1.24	0.74	0.74	0.62	0.43	1.32	2.54	1.6	1.45	1.29	0.87	37	74	44	42	35	21
17952	17952	Naip6	0.03	0.02	0	0	0	0.01	0.06	0.04	0	0	0	0.02	3	2	0	0	0	1
382083	382083	Snx22	0.05	0	0.08	0.17	0.11	0.11	0.11	0	0.18	0.33	0.22	0.22	2	0	3	6	4	4
20362	20362	Septin8	76.82	103.93	80.86	99.38	100.13	100.83	164.01	213.59	175.51	195.18	206.46	206.71	5383	7218	5690	6861	6811	6808
21366	21366	Slc6a6	85.19	52.2	88.4	90.57	146.38	141.13	181.88	107.28	191.88	177.87	301.82	289.35	8427	5073	8799	8774	13860	13256
20449	20449	St8sia1	0.13	0.1	0.09	0.09	0.12	0.09	0.28	0.2	0.21	0.17	0.24	0.18	29.85	24.56	22.53	14.14	23.44	20.07
118568593	118568593	LOC118568593	1.16	0.42	1.31	0.5	0.89	1.11	2.47	0.87	2.84	0.97	1.83	2.28	52.59	18.95	59.58	22.23	39.17	48.39
20216	20216	Acsm3	0	0.03	0	0	0	0	0	0.05	0	0	0	0	0	1	0	0	0	0
67459	67459	Nvl	5.01	5.77	5.31	4.17	4.65	4.59	10.69	11.86	11.53	8.18	9.59	9.41	765	877	817	629.3	690	675.78
227210	227210	Ccnyl1	30.22	20.71	30.34	23.01	29.77	29.09	64.51	42.56	65.85	45.19	61.39	59.63	1343	905	1354	1002	1267	1220
17308	17308	Mgat1	51.03	53.74	51.99	47.83	47.86	50.73	108.95	110.44	112.85	93.94	98.69	104.01	2188	2274	2228	2004	1970	2069
103765	103765	Tmem17	1.14	1.48	1.4	1.05	2.02	1.46	2.44	3.04	3.04	2.06	4.16	3	21	27	26	19	36	26
664799	664799	Ctcfl	0	0.02	0.06	0.02	0.02	0	0	0.04	0.13	0.04	0.04	0	0	1	2.9	1	1	0
333048	333048	Tmem211	0	0	0	0	0	0	0	0	0	0	0	0	0	0	0	0	0	0
55950	55950	Bri3	332.78	271.85	296.65	283.07	320.26	324.81	710.49	558.66	643.89	555.96	660.33	665.92	3745	3006	3368	3144	3468	3547
72282	72282	1810062G17Rik	0.09	0.28	0.46	0.57	0.39	0.29	0.2	0.58	1.01	1.12	0.8	0.59	1	3	5	6	4	3
71978	71978	Ppp2r2a	20.54	17.91	20.85	16.73	21.42	21.81	43.85	36.8	45.25	32.85	44.16	44.72	1298	1123	1327	1044	1313	1327
60530	60530	Fignl1	15.58	12.51	15.44	15.01	22.08	23.28	33.25	25.7	33.52	29.47	45.53	47.74	702	563	701	666	964	1004
81489	81489	Dnajb1	31.45	27.38	33.35	26.93	33.43	32.33	67.14	56.26	72.39	52.88	68.93	66.28	1445	1250	1543	1222	1490	1431
66447	66447	Mgst3	178.64	130.65	169.74	176.14	209.76	213.62	381.39	268.5	368.41	345.93	432.5	437.96	2471	1791	2365	2399	2810	2851
21374	21374	Tbp	19.95	24.8	19.85	23.42	23.05	19.95	42.59	50.97	43.08	45.99	47.52	40.9	525	648	526	608	588	506
381853	381853	Gipr	0.08	0.12	0.04	0.33	0.09	0.08	0.17	0.24	0.08	0.64	0.18	0.17	3	3	1	12	4	2
224065	224065	Uts2b	0.11	0	0	0	0	0	0.23	0	0	0	0	0	1	0	0	0	0	0
19344	19344	Rab5b	52.73	65.19	56.56	57.93	56.51	56.31	112.59	133.96	122.76	113.78	116.51	115.44	2620	3225.35	2832	2879	2744	2710
110012	110012	Tpgs1	34.92	42	29.35	40.31	30.76	30.4	74.56	86.32	63.69	79.17	63.41	62.33	469	559	397	533	400	394
19273	19273	Ptpru	0.03	0.06	0.04	0.06	0.05	0	0.06	0.13	0.09	0.12	0.09	0	2	5	3	4	3	0
240066	240066	Zfp870	0.21	0.27	0.18	0.24	0.23	0.26	0.46	0.56	0.38	0.47	0.48	0.53	18	23	15	20	19	22
108168373	108168373	Gm46617	0.2	0.2	0.19	0.6	0.15	0.3	0.42	0.41	0.42	1.17	0.31	0.62	4	4	4	12	3	6
20224	20224	Sar1a	74.61	95.8	78.74	95.85	85.53	88.52	159.3	196.86	170.9	188.26	176.34	181.48	2983	3796	3164	3785	3306	3398
76478	76478	Haus8	14.24	19.5	15.65	16.31	18.51	20.24	30.4	40.08	33.97	32.04	38.16	41.5	348	490	395	400	447	479
109135	109135	Plekha5	36.86	25.4	34.65	27.36	35.21	35.54	78.69	52.2	75.22	53.74	72.6	72.86	2813	1923	2668	2062	2597	2615
53901	53901	Rcan2	2.82	1.69	3.76	5.41	10.39	10.77	6.02	3.47	8.16	10.63	21.42	22.08	146	87	196	277	522	537
66983	66983	Zfp830	6.59	6.69	6.13	6.41	5.38	6.33	14.07	13.75	13.31	12.59	11.1	12.97	332	335	311	319	263	307
56318	56318	Acpp	0.19	0.03	0.17	0.04	0.04	0	0.4	0.06	0.37	0.08	0.09	0	11	2	12	3	3	0
74174	74174	Gtsf1	3.38	0.66	4	0.9	1.13	1.53	7.23	1.36	8.69	1.76	2.32	3.13	27	6	33	7	10	12
53609	53609	Clasrp	33.71	27.31	33.18	24.51	28.37	29.79	71.97	56.12	72.01	48.13	58.48	61.08	1139	946	1117	854	911	956
224826	224826	Ubr2	53.55	54.15	53.99	39.85	47.43	45.43	114.34	111.29	117.18	78.26	97.79	93.13	6330	6281	6498	4645	5333	5063
12525	12525	Cd8a	0.82	0.78	0.69	0.7	0.52	0.61	1.75	1.6	1.49	1.38	1.07	1.26	39	37	33	33	24	28
12492	12492	Scarb2	130.08	149.51	133.65	148.35	163.99	168.32	277.72	307.24	290.08	291.35	338.13	345.1	9699	11079	10031	10928	11861	12087
73692	73692	Cplane1	11.1	8.72	11.86	9.22	10.22	10.2	23.71	17.91	25.75	18.11	21.07	20.92	1907	1490	2051	1565	1701	1672
108737	108737	Oxsr1	30.2	26.63	31.46	22.07	24.26	24.8	64.47	54.72	68.29	43.35	50.02	50.84	2215	1942	2323	1599	1731	1750
66617	66617	Ntmt1	8.84	10.84	10.89	11.45	8.47	9.98	18.86	22.28	23.64	22.49	17.46	20.46	146	176	179	183	136	157
16512	16512	Kcnh3	0.05	0.09	0.02	0.03	0.02	0.02	0.11	0.19	0.04	0.06	0.04	0.03	3	5	1	2	1	1
215476	215476	Prr14l	10.31	9.36	10.82	7.56	7.86	7.64	22.01	19.24	23.48	14.84	16.21	15.67	1713	1565	1813	1227	1252	1227
194388	194388	Tet3	18.66	18.57	18.36	14.07	12.98	13.33	39.83	38.16	39.85	27.64	26.77	27.32	3374	3310	3343	2497	2272	2306
27261	27261	Dok3	0.89	0.38	0.56	0.38	0.73	0.73	1.9	0.77	1.21	0.74	1.49	1.5	25	11	16	12	21	20
330450	330450	Far2	0	0.34	0	0.63	0.35	0.21	0	0.7	0	1.24	0.72	0.43	0	17	0	31	17	10
100042235	100042235	Gm3739	0	0.04	0.02	0.09	0	0.02	0	0.09	0.05	0.18	0	0.05	0	2	1	4	0	1
70370	70370	Fbln7	1.74	4.24	1.42	3.83	2.24	2.37	3.72	8.71	3.07	7.53	4.62	4.87	77	186	63	167	96	101
26570	26570	Slc7a11	0.34	0.22	0.26	0.26	0.35	0.48	0.72	0.46	0.57	0.52	0.72	0.98	47	33	38	39	50	69
380712	380712	Tlcd2	0.26	0.21	0.41	0.32	0	0.16	0.55	0.43	0.89	0.62	0	0.33	5	4	8	6	0	3
105440	105440	Kctd9	14.36	7.51	16.35	8.84	10.97	13.37	30.65	15.44	35.48	17.37	22.63	27.42	725	378	827	445	537	649
195531	195531	Zfp982	0.28	0.3	0.26	0.16	0.3	0.35	0.6	0.61	0.56	0.31	0.62	0.72	18	20	16	10	18	22
217480	217480	Dgkb	0	0	0.01	0	0	0	0	0	0.02	0	0	0	0	0	1	0	0	0
58226	58226	Cacna1h	0	0.01	0	0	0	0	0	0.02	0	0	0	0	0	1	0	0	0	0
22652	22652	Mkrn3	0.34	0.26	0.28	0.29	0.11	0.16	0.72	0.54	0.62	0.57	0.22	0.33	13	10	11	11	4	6
66536	66536	Nipsnap3b	32.18	26.73	32.35	26.18	38.01	39.27	68.7	54.93	70.22	51.42	78.37	80.51	690	568	695	553	787	810
381259	381259	Tmem237	16.06	15.96	15.59	19.32	19.4	20.01	34.28	32.8	33.84	37.94	39.99	41.01	422	417	412	502	494	507
50780	50780	Rgs3	7.3	9.81	7.51	29.78	21.36	21	15.58	20.17	16.31	58.48	44.03	43.06	233	327	242	985	706	673
93876	93876	Pcdhb5	0	0.11	0.02	0.09	0.03	0.08	0	0.23	0.04	0.18	0.06	0.16	0	5.99	1	5	1.44	4
109349	109349	Fam163b	0	0.02	0	0	0	0	0	0.05	0	0	0	0	0	1	0	0	0	0
15488	15488	Hsd17b4	38.25	46.3	40.43	36.21	36.33	38.47	81.67	95.15	87.74	71.12	74.92	78.87	1547	1860	1646	1446	1425	1499
213603	213603	Slc44a3	0	0	0	0	0	0	0	0	0	0	0	0	0	0	0	0	0	0
69165	69165	Cd209b	0	0	0	0	0	0	0	0	0	0	0	0	0	0	0	0	0	0
210853	210853	Zfp947	0.57	0.63	0.49	0.63	0.85	0.74	1.23	1.29	1.07	1.24	1.74	1.52	23	25	20	25	33	29
20446	20446	St6galnac2	0.07	0.44	0.03	1.3	0.14	0.11	0.14	0.91	0.07	2.56	0.29	0.22	2	13	1	38	4	3
100764	100764	Rita1	14.82	15.18	13.64	15.67	11.6	15.64	31.65	31.2	29.62	30.78	23.92	32.07	325	331	302	339	246	331
192113	192113	Atp12a	0.02	0	0.02	0	0	0	0.03	0	0.03	0	0	0	1	0	1	0	0	0
229725	229725	Clcc1	38.64	41.45	36.25	43.56	46.85	46.71	82.49	85.18	78.68	85.55	96.61	95.76	1226	1304	1157	1337	1409	1402
74091	74091	Npl	0.47	2.61	0.58	4.71	0.49	1.15	1.01	5.35	1.25	9.25	1.01	2.35	9	49	11	88	9	21
72318	72318	Cyth4	0.06	0	0	0	0	0	0.12	0	0	0	0	0	2	0	0	0	0	0
18676	18676	Phf2	44.13	38.62	42.19	34.49	48.38	46.57	94.22	79.37	91.57	67.74	99.75	95.48	3689	3209	3550	2849	3923	3749
22402	22402	Ccn4	5.54	5.39	6.02	8.72	11.12	8.66	11.83	11.07	13.08	17.13	22.93	17.76	443	428	485	689	863	667
238021	238021	Fscn2	0	0	0.02	0.04	0.09	0	0	0	0.04	0.08	0.18	0	0	0	1	1	2	0
76854	76854	Gper1	0	0.11	0.03	0.16	0	0	0	0.22	0.06	0.32	0	0	0	4	1	6	0	0
191578	191578	Helq	21.65	18.32	19.51	13.21	13.32	13.14	46.22	37.65	42.35	25.95	27.47	26.94	1183	976	1095	731	720	712
13848	13848	Ephb6	0.34	0.43	0.27	0.5	0.39	0.45	0.72	0.88	0.6	0.98	0.81	0.93	20	25	16	30	23	27
102638882	102638882	Gm35339	0.27	0.4	0.23	0.35	0.28	0.34	0.57	0.83	0.49	0.69	0.57	0.69	18	30	15	28	18	26
319159	319159	H4c11	0.41	1.58	0.38	0.88	0	1.58	0.88	3.24	0.83	1.73	0	3.24	1.08	4	1	2.22	0	4
11722	11722	Amy1	0.3	0.73	0.17	0.43	0.16	0	0.64	1.51	0.37	0.85	0.34	0	7	17	4	10	4	0
77220	77220	Tmem200a	0.22	0.12	0.12	0.04	0.04	0.03	0.46	0.26	0.26	0.08	0.09	0.07	14	7	7	2	2	2
58994	58994	Smpd3	0.1	0.05	0.05	0.09	0.05	0.01	0.21	0.1	0.11	0.18	0.11	0.03	8	4	4	7	4	1
19183	19183	Psmc3ip	12.16	10.2	8.93	12.98	13.92	17.15	25.96	20.96	19.38	25.48	28.7	35.17	171	146	131	178	198	238
12362	12362	Casp1	0	0.19	0	0.54	0.1	0	0	0.4	0	1.05	0.2	0	0	4	0	11	2	0
17301	17301	Foxd2	0.71	0.92	0.66	0.95	0.68	0.55	1.52	1.89	1.42	1.87	1.41	1.14	28	36	26	37	26	21
13131	13131	Dab1	0.06	0.01	0	0.01	0	0	0.14	0.03	0	0.02	0	0	1	1	0	1	0	0
58988	58988	Rps6kb2	19.35	19.4	17.25	19.18	20.4	19.24	41.32	39.88	37.44	37.66	42.06	39.45	497	495	449	489	509	478
57908	57908	Zfp318	8.7	7.01	8.25	6.39	7.37	6.25	18.58	14.4	17.9	12.56	15.19	12.81	971	810	929	740	816	683
216154	216154	Med16	26.45	32.67	25.2	30.58	32.5	34.94	56.46	67.13	54.7	60.06	67	71.64	1285.04	1567.04	1237.21	1475	1544.93	1641
272790	272790	Magee2	0	0	0	0	0.06	0.03	0	0	0	0	0.12	0.06	0	0	0	0	2	1
403187	403187	Opa3	26.53	24.57	27.75	27.79	32.19	29.21	56.64	50.49	60.23	54.58	66.37	59.89	884	813	931	914	1040	938
623898	623898	Gm6460	0	0	0	0	0	0	0	0	0	0	0	0	0	0	0	0	0	0
64435	64435	Fcamr	0.18	0.08	0.16	0.08	0.1	0.06	0.39	0.17	0.35	0.16	0.21	0.12	7	7	11	4	5	3
67270	67270	Mrpl42	108.56	140.93	102.7	128.76	127.02	125.37	231.77	289.61	222.91	252.89	261.9	257.03	729	925	683	839	819	813
545975	545975	Cers3	0.02	0.02	0.02	0.06	0.12	0.02	0.04	0.04	0.04	0.12	0.26	0.04	1	1	1	3	6	1
103694	103694	Tmed4	48.37	60.51	45.58	51.46	49.45	48.12	103.26	124.36	98.93	101.06	101.96	98.65	1097	1362	1041	1151	1087	1052
21848	21848	Trim24	21.7	29.39	21.74	21.63	17.76	18.38	46.32	60.4	47.19	42.48	36.62	37.68	1829	2462	1850	1803	1479	1526
171166	171166	Mcoln3	0	0	0	0	0	0	0	0	0	0	0	0	0	0	0	0	0	0
18130	18130	Ints6	8.62	9.31	9.18	9.11	8.45	7.5	18.4	19.14	19.93	17.9	17.43	15.37	518	566	555	543	486	443
109342	109342	Slc5a10	0	0.03	0	0.03	0	0	0	0.07	0	0.07	0	0	0	1	0	1	0	0
105245	105245	Txndc5	153.32	172.49	148.47	192.92	174.9	177.87	327.33	354.46	322.25	378.9	360.61	364.66	6110	6828	5957	7591	6759	6829
13164	13164	Dazl	0	0	0.02	0	0	0.02	0	0	0.05	0	0	0.05	0	0	1	0	0	1
108168545	108168545	Gm20855	0	0	0	0	0	0	0	0	0	0	0	0	0	0	0	0	0	0
225895	225895	Taf6l	14.44	16.02	12.95	18.6	16.84	17.71	30.83	32.91	28.1	36.53	34.72	36.32	469	515	423	595	529	553
13532	13532	Usp17lc	0	0	0	0	0	0	0	0	0	0	0	0	0	0	0	0	0	0
71323	71323	Rassf8	16.05	13.36	15.49	12.29	14.46	14.51	34.26	27.45	33.63	24.14	29.81	29.75	1398	1165	1374	1070	1231	1224
380698	380698	Obscn	0.04	0.11	0.08	0.26	0.33	0.28	0.08	0.22	0.18	0.52	0.67	0.57	14	42	32	101	122	104
76055	76055	Oga	23.97	27.37	25.01	25.22	25.56	25.95	51.17	56.24	54.29	49.54	52.7	53.2	1854	2104	1933	1932	1932	1945
27426	27426	Nagpa	10.01	11.61	10.63	16.59	11.39	13.17	21.37	23.85	23.07	32.59	23.49	27.01	319	365	340	517	348	400
54672	54672	Adgrg3	0.06	0.07	0.03	0.03	0.03	0.03	0.12	0.14	0.06	0.05	0.06	0.06	2	3	1	1	1	1
68961	68961	Phkg2	20.91	20.91	19.1	17.85	19.14	20.76	44.64	42.97	41.46	35.06	39.46	42.57	501	492	462	413	436	471
101966	101966	D8Ertd738e	224.25	238.38	208.48	267.92	208.94	222.21	478.78	489.88	452.5	526.19	430.81	455.57	1473.28	1548.3	1378.52	1718	1325.22	1407.27
68870	68870	Ak8	0.09	0	0	0.05	0.05	0	0.2	0	0	0.09	0.1	0	2	0	0	1	1	0
75641	75641	1700029I15Rik	0	0	0	0	0	0	0	0	0	0	0	0	0	0	0	0	0	0
17344	17344	Pias2	21.99	26.33	24.09	22.81	21.73	23.67	46.94	54.11	52.3	44.79	44.81	48.53	1014	1321	1111	1114	983	1112
17164	17164	Mapkapk2	49.13	45.41	48.66	47.71	54.42	53.45	104.89	93.32	105.62	93.7	112.21	109.58	2140	1965	2134	2052	2299	2243
21985	21985	Tpd52	34.92	26.36	38.77	29.81	39.35	38.91	74.54	54.16	84.15	58.56	81.14	79.77	1313	959	1442	1097	1421	1390
20491	20491	Sla	0.07	0.02	0	0.1	0.09	0.03	0.16	0.05	0	0.19	0.18	0.05	3	1	0	4	4	1
17977	17977	Ncoa1	16.87	18.02	17.24	13.01	11.27	11.22	36.01	37.02	37.43	25.55	23.25	23.01	1794	1931	1850	1340	1227	1144
66679	66679	Rae1	30.42	28.39	26.36	28.25	26.82	30.68	64.94	58.34	57.22	55.48	55.3	62.89	744	689	651	680	639	722
217246	217246	Ace3	0	0	0	0.04	0	0	0	0	0	0.07	0	0	0	0	0	1	0	0
14399	14399	Gabra6	0	0	0	0	0	0	0	0	0	0	0	0	0	0	0	0	0	0
241489	241489	Pde11a	0	0	0	0	0.01	0	0	0	0	0	0.02	0	0	0	0	0	1	0
100042784	100042784	Prdm11	1.35	1.28	1.04	0.64	0.99	0.96	2.88	2.64	2.26	1.26	2.05	1.98	134	156	127	109	106	98
207495	207495	Baiap2l2	8.68	27.38	9.25	50.79	25.17	24.81	18.52	56.27	20.08	99.75	51.89	50.87	183	551	191	998	489	482
80901	80901	Cxcr6	0	0	0.11	0	0.08	0	0	0	0.24	0	0.16	0	0	0	3	0	2	0
101142	101142	Itfg2	10.42	13.19	10.96	12.64	10.81	11.09	22.25	27.1	23.79	24.83	22.28	22.73	354	445	375	424	356	363
73689	73689	Bloc1s2	14.52	14.45	15.44	15	12.99	14.62	30.99	29.69	33.52	29.46	26.79	29.97	155.25	156	171	159	132	149
20088	20088	Rps24	68.61	103.7	84.96	123.39	85.55	84.97	146.48	213.1	184.41	242.34	176.39	174.2	1412.95	2061	1673	2211	1575	1567
15114	15114	Hap1	3.61	5.79	3.34	6.32	4.42	4.7	7.71	11.91	7.25	12.42	9.11	9.63	199	308	189	341	237	249
227580	227580	C1ql3	4.66	4.07	4.57	2.07	2.13	2.81	9.96	8.37	9.92	4.06	4.39	5.75	226	196	223	99	100	131
19376	19376	Rab34	23.21	47.13	21.89	51.92	22.58	22.91	49.55	96.86	47.52	101.97	46.56	46.98	458	917	430	993	429	429
75782	75782	Lca5	4.03	3.96	3.84	3.6	4.29	4.41	8.61	8.15	8.34	7.06	8.84	9.03	257	247	253	226	274	270
66162	66162	Bola2	116.95	89.91	101.12	102.05	111.67	97.73	249.69	184.76	219.47	200.44	230.24	200.37	155	114	136	130	142	127
66877	66877	Crnkl1	19.13	16.65	18.79	18.07	15.99	17.19	40.83	34.21	40.78	35.49	32.97	35.25	910	787	900	849	738	788
628779	628779	Hs3st4	0	0	0	0	0	0	0	0	0	0	0	0	0	0	0	0	0	0
98303	98303	D630023F18Rik	0	0.09	0.3	0.39	0.44	0.04	0	0.18	0.65	0.77	0.91	0.07	0	1	4	8	6	1
237082	237082	Nxt2	9.78	13.06	11.01	13.04	13.54	16.83	20.87	26.83	23.91	25.62	27.92	34.5	363	480	412	478	487	602
11898	11898	Ass1	3.38	2.52	3.53	3.61	2.17	2.64	7.22	5.18	7.66	7.08	4.48	5.41	77	57	81	81	48	58
22122	22122	Gfus	27.77	33.76	27.7	29.63	24.43	25.19	59.28	69.37	60.12	58.19	50.38	51.64	495	596	496	523	421	431
239796	239796	Mb21d2	6.57	6.26	6.51	7.64	8.73	8.62	14.03	12.87	14.13	15	18.01	17.68	310	293	310	355	402	392
27222	27222	Atp1a4	0	0	0	0	0	0	0	0	0	0	0	0	0	0	0	0	0	0
225997	225997	Trpm6	0.08	0.08	0.05	0.12	0.07	0.06	0.17	0.16	0.1	0.23	0.14	0.12	4	5	5	12	7	6
216792	216792	Iba57	2.11	2.11	1.89	1.73	2	2.13	4.51	4.34	4.11	3.41	4.12	4.36	133	132	120	100	122	129
50505	50505	Ercc4	4.31	4.17	3.77	3.63	3.82	3.47	9.19	8.57	8.18	7.14	7.87	7.11	464	447	409	387	399	360
229279	229279	Hnrnpa3	134.44	144.45	137.04	142.35	154.58	165.69	287.02	296.85	297.44	279.58	318.73	339.7	8752	10110	9208	9486	10111	10506
22340	22340	Vegfb	60.06	95.05	55.43	101.74	88.86	96.03	128.22	195.32	120.32	199.83	183.22	196.89	992	1546	916	1636	1412	1519
271305	271305	Phf21b	0.35	0.16	0.27	0.05	0.09	0.22	0.75	0.33	0.58	0.11	0.19	0.46	16	9	15	3	4	11
74125	74125	Armc8	7.6	8.43	8.32	7.83	7.65	7.38	16.23	17.32	18.06	15.37	15.77	15.14	531	582	578	535	515	488
215707	215707	Ccdc92	10.17	8.74	11.38	4.96	5.81	5.74	21.72	17.97	24.71	9.74	11.98	11.78	280	223	298	128	147	145
17076	17076	Ly75	5.37	7.14	5.32	7.36	7.57	6.96	11.47	14.67	11.54	14.45	15.61	14.27	594	785	592	804	812	741
107976	107976	Babam2	68.13	70.98	69.43	68.6	88.01	86.6	145.45	145.87	150.71	134.74	181.45	177.55	1173	1212	1204	1164	1468	1438
18669	18669	Abcb1b	11.57	6.75	10.99	8.2	9.28	9.09	24.71	13.87	23.86	16.1	19.13	18.64	789.72	457.59	744.76	552.82	614.3	562.32
56332	56332	Amotl2	37.93	9.49	37.16	8.94	17.06	17.81	80.98	19.51	80.66	17.57	35.17	36.52	2499	621	2463	582	1089	1129
72309	72309	Tmem158	82.93	61.5	80.13	61.76	67.66	69.77	177.06	126.39	173.92	121.3	139.49	143.04	2031	1495	1976	1492	1606	1647
381306	381306	BC055324	11.45	10.52	12.1	9.11	9.89	11.31	24.44	21.62	26.26	17.89	20.39	23.18	523	477	554	421	450	503
12040	12040	Bckdhb	15.09	20.45	14.59	14.64	11.81	13.51	32.21	42.03	31.67	28.76	24.36	27.69	307	413	299	290	233	265
30878	30878	Apln	0.17	0.17	0.12	0.21	0.02	0.09	0.35	0.34	0.27	0.41	0.04	0.18	8	8	6	10	1	4
68617	68617	Mtcl1	4.24	6.82	4.29	5.46	7.18	6.58	9.06	14.02	9.32	10.72	14.79	13.49	501	798	509	641	824	747
16470	16470	Ush1g	0.02	0	0	0	0	0	0.04	0	0	0	0	0	1	0	0	0	0	0
66248	66248	Alg5	18.28	15.27	18.74	17.53	17.17	19.17	39.02	31.38	40.67	34.43	35.4	39.31	370	312	391	351	343	382
71673	71673	Rnf215	16.69	15.55	15.58	16.99	15.88	15.16	35.64	31.95	33.82	33.36	32.74	31.08	463	429	436	466	428	407
11973	11973	Atp6v1e1	151.04	132.29	161.49	128.58	122.04	119.49	322.47	271.86	350.52	252.54	251.63	244.97	2393	2078	2577	2007	1873	1826
12978	12978	Csf1r	0.2	0.03	0.18	0.03	0.09	0.17	0.42	0.07	0.39	0.07	0.18	0.35	12	2	11	2	5	10
22709	22709	Zfp51	7.92	5.99	8.08	5.66	6.15	7.22	16.91	12.31	17.54	11.12	12.67	14.81	306	230	314	216	230	269
20826	20826	Snu13	125.77	139.61	126.68	135.02	138.02	145.1	268.53	286.9	274.97	265.19	284.57	297.48	2077	2286	2107	2197	2208	2311
333789	333789	N4bp2	6.4	7.15	6.49	5.2	5.46	4.91	13.66	14.68	14.09	10.22	11.25	10.06	876.54	1038.52	934.35	732.89	785.46	706.79
64294	64294	Itm2c	34.63	76.21	34.06	62.53	28.52	28.59	73.94	156.61	73.92	122.8	58.81	58.61	1017	2222	1007	1812	812	809
108014	108014	Srsf9	85.24	86.2	85.36	91.38	92.92	84.34	182	177.14	185.28	179.47	191.59	172.9	1272	1275	1283	1343	1343	1214
51886	51886	Fubp1	26.46	32.26	25.77	25.93	23.6	24.88	56.49	66.29	55.94	50.92	48.67	51.01	1690	2105	1750	1670	1469	1592
69752	69752	Zfp511	18.58	18.14	19.42	22.86	20.02	22.65	39.67	37.28	42.14	44.9	41.28	46.44	277	273	287	339	287	323
68750	68750	Rreb1	18.62	12.93	18.34	11.74	14.56	14.19	39.75	26.57	39.81	23.06	30.01	29.09	2565	1773	2528	1596	1942	1869
227334	227334	Usp40	5.29	6.89	5.46	5.1	5.55	5.34	11.28	14.17	11.85	10.02	11.44	10.94	432	546	453	425	432	421
231004	231004	Samd11	0	0	0	0	0	0	0	0	0	0	0	0	0	0	0	0	0	0
18796	18796	Plcb2	0.05	0	0	0	0	0	0.11	0	0	0	0	0	4	0	0	0	0	0
70235	70235	Poc1a	5.13	5.4	5.26	6.32	7.95	9.09	10.96	11.1	11.43	12.4	16.4	18.65	130	142	133	157	197	227
235505	235505	Cd109	106.89	105.2	109.18	139.21	151.1	153.96	228.2	216.19	236.97	273.4	311.54	315.65	10022	9805	10305	12898	13744	13902
74764	74764	Klc4	17.24	18.62	14.22	17.69	16.95	15.12	36.8	38.26	30.86	34.74	34.95	31	625	675	522	639	595	531
331529	331529	Gm5128	0	0	0	0	0.01	0	0	0	0	0	0.02	0	0	0	0	0	0.5	0
118567557	118567557	LOC118567557	13.42	15.23	13.86	18.14	12.09	12.33	28.65	31.29	30.08	35.62	24.93	25.29	595.99	671.85	619.73	795.43	520.71	527.76
226778	226778	Mark1	2.87	5.09	2.52	3.89	1.4	1.4	6.13	10.46	5.46	7.64	2.88	2.87	164	309	149	236	88	83
74486	74486	Osbpl10	6.05	7.3	7.92	7.04	5.75	5.83	12.92	15.01	17.18	13.82	11.86	11.95	306	382	391	364	293	293.01
638580	638580	Gm7244	0	0.14	0	0.14	0	0	0	0.28	0	0.27	0	0	0	1	0	1	0	0
67064	67064	Chmp1b	38.46	28.53	37.28	25.57	29.2	27.74	82.12	58.63	80.92	50.22	60.2	56.87	1455	1072	1420	955	1071	1011
329165	329165	Abi2	6.33	8.6	7.03	7.01	5.85	6.13	13.51	17.68	15.26	13.78	12.05	12.57	632	867	699	685	564	602
236792	236792	Mmgt1	15.86	16.13	16.62	15.6	22.33	24.15	33.86	33.15	36.08	30.64	46.05	49.52	1020	1031	1076	991	1393	1496
104582	104582	Rprml	0	0	0	0	0.08	0	0	0	0	0	0.16	0	0	0	0	0	1	0
14311	14311	Cidec	0	0	0	0	0.04	0.04	0	0	0	0	0.09	0.09	0	0	0	0	1	1
67480	67480	Cwc25	10.77	11.54	10.25	10.25	10.74	10.78	23	23.71	22.25	20.13	22.15	22.09	548	583	525	515	530	528
17907	17907	Mylpf	5.46	4.28	4.06	4.17	4.08	3.41	11.65	8.81	8.82	8.19	8.41	6.99	41	29	27	28	26	24
68209	68209	Rnaseh2c	39.51	61.04	43.93	78.88	57.39	62.25	84.36	125.44	95.36	154.91	118.33	127.63	248	378	278	485	348	378
399548	399548	Scn4b	0.05	0	0	0.01	0	0	0.11	0	0	0.03	0	0	4	0	0	1	0	0
211006	211006	Sepsecs	7.4	6.32	8.17	5.05	6.9	7.33	15.79	13	17.74	9.92	14.22	15.03	571	484	646	404	541	568
433766	433766	Trim63	0.05	0.48	0.07	1.12	0.38	0.54	0.11	0.98	0.16	2.2	0.78	1.12	1	11	2	27	9	13
229320	229320	Clrn1	0	0	0	0	0	0	0	0	0	0	0	0	0	0	0	0	0	0
12643	12643	Chad	0	0	0	0	0	0	0	0	0	0	0	0	0	0	0	0	0	0
19726	19726	Rfx3	1.42	1.84	1.38	1.08	1.21	1.28	3.03	3.77	2.99	2.12	2.49	2.62	221	281	215	164	175	187
233204	233204	Tbc1d17	20.06	29.79	20.74	30.49	22.11	21.7	42.83	61.22	45.01	59.88	45.59	44.48	783	1155	815	1175	837	816
231386	231386	Ythdc1	32.54	29.47	33.49	26.97	29.01	29.83	69.47	60.57	72.7	52.96	59.82	61.16	1653	1484	1725	1349	1432	1449
58804	58804	Cdc42ep5	0.9	0.95	1.09	2.43	1.68	0.99	1.92	1.94	2.36	4.78	3.47	2.03	9	9	11	24	12	8
19883	19883	Rora	1.53	1.61	1.66	1.39	1.86	1.62	3.27	3.31	3.6	2.73	3.83	3.33	272	276	297	244	320	270
20733	20733	Spint2	3.34	10.34	4.65	11.91	5.52	6.21	7.14	21.26	10.09	23.4	11.38	12.74	58	178	81	203	93	103
19386	19386	Ranbp2	35.91	30.31	37.57	27.62	25.97	25.21	76.68	62.29	81.54	54.24	53.54	51.69	5540	4649	5833	4211	3886	3745
634731	634731	Susd1	0.08	0.93	0.08	3.17	0.72	0.64	0.17	1.91	0.17	6.22	1.49	1.3	4	54	4	166	39	33
258571	258571	Olfr1033	0.23	0.16	0.26	0.08	0.45	0.05	0.5	0.32	0.56	0.15	0.94	0.11	9	6	10	3	17	2
18194	18194	Nsdhl	18.27	37.14	18.76	58.37	46.7	45.24	39.01	76.33	40.71	114.63	96.3	92.76	596	1203	616	1879	1477	1422
70081	70081	Zfp995	1.41	1.88	1.24	2.01	1.71	1.53	3	3.86	2.69	3.95	3.52	3.13	57	70	57	78	65	56
68889	68889	Ubac2	17.21	21.01	17.59	23.08	19.44	18.7	36.75	43.17	38.19	45.33	40.08	38.34	543	657	557	718	594	568
14673	14673	Gna12	97.98	95	98.53	77.73	104.18	96.47	209.19	195.23	213.85	152.65	214.8	197.78	2641	2542	2674	2067	2722	2506
52570	52570	Ccdc69	0.88	0.47	1.39	0.79	1.02	0.65	1.89	0.97	3.03	1.55	2.1	1.33	17	9	27	15	19	12
16150	16150	Ikbkb	19.65	17.7	20.14	17.04	17.78	17.91	41.94	36.37	43.72	33.47	36.65	36.71	1065	1010	1049	915	978	967
66988	66988	Lap3	29.31	28.76	31.01	28.96	28.72	27.78	62.57	59.1	67.31	56.89	59.21	56.95	980	955	1044	956	931	895
15936	15936	Ier2	47.87	25.06	50.19	27.44	61.11	60.74	102.19	51.5	108.93	53.9	126	124.52	1003	521	1059	567	1241	1227
14705	14705	Bscl2	12.92	23.4	16.88	37.76	23.24	21.46	27.59	48.08	36.64	74.16	47.92	44	255	463	343	742	439	405
71971	71971	Zswim1	7.07	8.26	7.05	6.05	6.64	6.12	15.1	16.97	15.3	11.87	13.68	12.55	288	334	289	243	262	240
66196	66196	Myo19	11.08	8.85	10.38	8.47	10.81	10.9	23.65	18.18	22.52	16.63	22.29	22.34	645	536	631	513	632	632
115487959	115487959	Gm51965	0.03	0	0	0	0	0	0.06	0	0	0	0	0	1	0	0	0	0	0
78004	78004	Prr15	0.1	0.1	0.05	0	0.04	0	0.21	0.2	0.11	0	0.08	0	2	2	1	0	1	0
225659	225659	Cep76	5.91	6.69	6.02	7.83	6.39	7.02	12.61	13.74	13.07	15.38	13.18	14.4	411	463	422	539	432	471
24132	24132	Zfp53	10.21	9.39	8.88	7.9	6.63	6.31	21.8	19.29	19.27	15.51	13.66	12.94	607	545.4	553	451.18	346	348
22276	22276	Uros	6.93	7.07	7.87	4.85	5.83	5.51	14.8	14.52	17.08	9.53	12.02	11.29	170	178	194.02	120	150	142.22
74251	74251	Ankrd9	17.68	13.44	15.34	18.01	17.12	17.81	37.74	27.61	33.29	35.37	35.3	36.52	382	290	333	388	357	372
69893	69893	Coa7	5.93	5.95	6.35	6.22	6.28	5.85	12.67	12.23	13.78	12.21	12.96	12	259	258	279	268	266	246
216134	216134	Pdxk	3.03	3.83	3.15	3.79	2.81	3.37	6.47	7.88	6.83	7.45	5.79	6.9	245	308	256	303	220	262
100504116	100504116	Brd3os	6.78	7.4	6.77	5.07	4.97	5.92	14.46	15.22	14.7	9.95	10.26	12.13	170	183	169	124	120	143
71238	71238	Sdhaf3	6.24	5.21	6.22	5.63	5.92	4.52	13.33	10.72	13.5	11.06	12.21	9.28	40	38	37	40	32	30
16619	16619	Klk1b27	0	0	0	0	0	0	0	0	0	0	0	0	0	0	0	0	0	0
408068	408068	Zfp738	2.3	1.58	2.75	1.23	1.73	1.78	4.91	3.24	5.96	2.41	3.57	3.65	163.27	111.29	196.18	86.02	119.01	121.72
16485	16485	Kcna1	0.01	0	0	0	0	0	0.01	0	0	0	0	0	1	0	0	0	0	0
217304	217304	Cd300lb	0.74	1.09	0.55	2.28	2.13	2.26	1.58	2.24	1.19	4.48	4.38	4.64	30	47	23	93	87	90
224619	224619	Traf7	50.51	53.35	53.78	58.14	59.3	59.75	107.84	109.63	116.72	114.19	122.27	122.5	2049	2150	2198	2329	2333	2339
84653	84653	Hes7	0.17	0.09	0.07	0.18	0.09	0.18	0.37	0.18	0.16	0.34	0.18	0.37	2	1	2	2	1	2
668208	668208	Gm13288	0.04	0.05	0.04	0.01	0	0	0.08	0.1	0.1	0.03	0	0	1.68	2.19	1.92	0.64	0	0
13830	13830	Stom	27.77	44.76	27.75	68.95	51.95	52.12	59.29	91.99	60.22	135.42	107.11	106.86	1184	1896	1191	2903	2148	2141
14257	14257	Flt4	6.88	2.19	6.84	3.68	6.75	7.45	14.69	4.5	14.84	7.22	13.92	15.27	642	203	642	339	611	669
74386	74386	Rmi1	11.04	9.38	12.26	9.88	12.74	12.43	23.58	19.27	26.61	19.41	26.28	25.48	572	469	617	494	617	596
11877	11877	Arvcf	15.86	7.64	15.52	10.84	15.69	15.72	33.86	15.71	33.7	21.29	32.34	32.22	941	444	926	632	901	897
17005	17005	Ltk	0.15	0.12	0.09	0.28	0.13	0.09	0.32	0.25	0.2	0.54	0.26	0.19	5	4	3	9	4	3
66262	66262	Ing5	4.84	5.36	5.19	5.76	5.01	4.85	10.33	11.01	11.27	11.31	10.34	9.94	346	381	374	407	348	334
215303	215303	Camk1g	0.05	0	0.03	0.19	0.42	0.54	0.12	0	0.06	0.38	0.87	1.11	2	0	1	7	16	19
13214	13214	Defb1	0	0	0	0	0	0	0	0	0	0	0	0	0	0	0	0	0	0
225872	225872	Npas4	0.26	0.16	0.22	0.24	0.37	0.41	0.55	0.33	0.47	0.48	0.76	0.84	43	20	43	27	42	40
170460	170460	Stard5	2.02	1.95	2.09	2.75	1.69	1.9	4.32	4.01	4.54	5.4	3.48	3.89	73	70	76	98	59	66
57432	57432	Zc3h8	4.38	3.48	3.9	2.69	3.61	3.78	9.35	7.16	8.47	5.28	7.44	7.76	96	76	86	58	77	80
19171	19171	Psmb10	4.12	7.53	4.81	10.8	5.12	5.7	8.8	15.48	10.43	21.2	10.56	11.69	69	125	81	178	83	92
118568343	118568343	LOC118568343	2.15	2.7	2.55	2.16	2.37	1.79	4.58	5.55	5.54	4.24	4.89	3.67	55.4	69.26	66.33	54.94	59.29	44.52
234686	234686	Fhod1	29.22	22.95	26.64	24.54	30.25	30.65	62.37	47.16	57.83	48.19	62.38	62.85	1803	1406	1655	1496	1809	1814
70823	70823	Hmgxb4	15.93	17.01	16.41	14.49	15.38	15.19	34	34.95	35.63	28.47	31.72	31.14	972	1029	1003	871	911	882
66253	66253	Aig1	14.91	17.01	12.32	23.96	17.96	20.25	31.84	34.95	26.74	47.05	37.04	41.52	266.02	330	244.01	501	334	406
22239	22239	Ugt8a	0	0.02	0	0	0	0	0	0.04	0	0	0	0	0	1	0	0	0	0
231805	231805	Pilra	0	0	0.05	0	0	0.05	0	0	0.11	0	0	0.11	0	0	2	0	0	2
20846	20846	Stat1	13.37	18.52	14	21.44	18.53	18.29	28.55	38.07	30.38	42.11	38.2	37.5	729	997	772	1146	968	953
12873	12873	Cpa3	0	0	0	0	0	0	0	0	0	0	0	0	0	0	0	0	0	0
56030	56030	Tmem131	34.19	32.09	33.43	24.14	29.11	26.94	72.99	65.94	72.56	47.42	60.02	55.23	3614	3372	3558	2522	2981	2740
66126	66126	Elof1	51.08	59.25	47.21	57.98	56.17	62.08	109.05	121.76	102.47	113.86	115.82	127.28	613	704	566	687	639	720
81003	81003	Trim23	4.19	5.07	5.17	4.6	4.91	4.58	8.94	10.41	11.23	9.03	10.13	9.38	249	300	310	271	283	263
232406	232406	BC035044	0	0.05	0	0	0	0	0	0.11	0	0	0	0	0	2	0	0	0	0
193796	193796	Kdm4b	20.04	21.22	20.07	16.99	16.1	17.39	42.79	43.61	43.56	33.37	33.21	35.64	1771	1861	1788	1479	1382	1483
384214	384214	Ephx4	2.83	5.49	2.94	8.39	10.51	11.57	6.05	11.28	6.39	16.48	21.67	23.73	47	90	49	137	166	185
18102	18102	Nme1	67.57	56.14	68.96	73.44	72.83	73.03	144.25	115.37	149.68	144.23	150.15	149.72	820	677	841	881	855	855
106639	106639	Vmac	16.04	22.58	15.99	16.08	18.09	16.41	34.24	46.41	34.7	31.57	37.31	33.64	507	699	503	500	550	497
66680	66680	Oser1	60.75	43.85	59.69	43.36	53.52	55.26	129.69	90.12	129.55	85.15	110.36	113.29	1315	941	1300	925	1122	1152
27385	27385	Magel2	0	0	0	0	0	0	0	0	0	0	0	0	0	0	0	0	0	0
320865	320865	Cdh18	0.02	0.05	0	0	0	0	0.05	0.1	0	0	0	0	1	2	0	0	0	0
70750	70750	Kdsr	23.07	13.69	24.79	18	19.85	20.36	49.26	28.14	53.8	35.36	40.93	41.74	659	495	734	596	552	666
71617	71617	Armh3	9.57	12.9	9.86	11.68	11.72	10.84	20.43	26.51	21.4	22.94	24.16	22.22	519	690	539	631	632	587
19337	19337	Rab33a	1.93	1.08	0.83	0.23	0.74	0.69	4.12	2.22	1.81	0.46	1.53	1.41	44	27	51	14	27	31
77015	77015	Mpped2	0.27	2.97	0.6	2.71	1.39	1.27	0.57	6.11	1.3	5.33	2.87	2.6	12	129	27	118	56	53
66913	66913	Kdelr2	120.72	125.38	126.94	140.67	150.11	155.61	257.72	257.65	275.53	276.28	309.51	319.03	3193	3292	3381	3671	3849	3967
110197	110197	Dgkg	0	0.06	0.01	0.14	0.03	0.04	0	0.12	0.03	0.27	0.06	0.09	0	5	1	12	2	3
23802	23802	Amfr	77.19	89.37	77.96	82.35	76.61	79.78	164.79	183.66	169.21	161.73	157.95	163.57	4406	5043	4480	4643	4229	4364
67426	67426	Coq8a	17.24	17.89	14.86	15.21	14.98	14.55	36.8	36.77	32.26	29.87	30.88	29.84	714	737	635	623	612	575
50771	50771	Atp9b	21.89	24.41	22.08	19.54	20.2	20.5	46.74	50.15	47.92	38.38	41.66	42.02	1586	1758	1625	1398	1442	1465
73410	73410	1700065D16Rik	0.24	0	0	0	0	0	0.51	0	0	0	0	0	1	0	0	0	0	0
619297	619297	Ccdc194	0.15	0.12	0.19	0.27	0.2	0.28	0.33	0.24	0.41	0.53	0.41	0.57	4	3	5	7	5	7
67811	67811	Poldip2	22.53	31.46	22.2	32.84	28.74	30.75	48.1	64.65	48.18	64.5	59.25	63.04	634	879	629	912	784	834
227195	227195	Ino80d	5.62	4.66	5.84	3.44	3.17	3.81	12.01	9.57	12.67	6.76	6.54	7.81	883	876	1003	661	684	769
70396	70396	Asnsd1	10.12	10.38	10.98	11.96	11.91	9.93	21.6	21.33	23.84	23.5	24.56	20.35	335.02	374.9	393.39	336.82	314.47	323.82
13199	13199	Ddn	0	0.07	0.02	0.33	0.04	0.02	0	0.14	0.04	0.65	0.07	0.04	0	4	1	19	2	1
104360	104360	Isl2	1.15	1.32	1.34	0.43	0.79	0.76	2.45	2.72	2.91	0.84	1.62	1.55	34	47	45	17	23	22
93679	93679	Trim8	54.51	59.75	54.2	56.26	53.7	56.33	116.37	122.78	117.63	110.49	110.72	115.48	2700	2919	2715	2748	2576	2700
118568299	118568299	LOC118568299	2.91	1.12	2.56	1.59	1.72	1.26	6.21	2.31	5.56	3.13	3.54	2.58	74.77	28.63	66.37	40.39	42.79	31.14
238690	238690	Zfp458	0.61	0.75	0.52	0.89	0.54	0.62	1.31	1.55	1.12	1.74	1.12	1.26	64.97	87	60	81	61	63
54698	54698	Crtam	0	0	0	0	0	0	0	0	0	0	0	0	0	0	0	0	0	0
16633	16633	Klra2	0.1	0.05	0	0	0	0	0.21	0.1	0	0	0	0	1	1	0	0	0	0
20346	20346	Sema3a	8.13	8.86	8.7	19.04	28.77	27.9	17.36	18.21	18.88	37.39	59.32	57.2	742	808	803	1721	2547	2454
50850	50850	Spast	12.89	15.87	15.64	13.02	15.07	15.19	27.52	32.61	33.94	25.58	31.07	31.14	977	1189	1186	983	1103	1096
76719	76719	Kansl1	34.37	41.25	32.88	30.37	27.38	27.51	73.38	84.76	71.36	59.65	56.45	56.4	2750	3279	2660	2395	2109	2084
102632737	102632737	Gm30732	0.06	0.11	0.03	0	0.03	0.1	0.13	0.22	0.07	0	0.06	0.2	4	7	2	0	2	6
228368	228368	Slc35c1	7.35	8.89	6.67	9.49	7.84	7.64	15.68	18.26	14.48	18.63	16.17	15.66	353	418	321	441	364	352
27176	27176	Rpl7a	483.75	638.23	448.44	701.9	498.35	523.16	1032.78	1311.58	973.33	1378.55	1027.52	1072.58	4822	6282	4500.51	6868.54	4802	5035.64
80893	80893	Tmprss5	0	0	0	0	0	0	0	0	0	0	0	0	0	0	0	0	0	0
21463	21463	Tcp11	0	0.04	0.04	0.14	0	0	0	0.09	0.09	0.28	0	0	0	1	1	4	0	0
67493	67493	Mettl16	11	10.57	10.72	9.08	11.3	12.24	23.48	21.71	23.26	17.84	23.29	25.09	535	499	522	443	514	558
432964	432964	Iqank1	1.93	1.6	1.64	1.25	0.99	1.4	4.12	3.29	3.57	2.46	2.05	2.88	49	41	48	33	26	36
238692	238692	Zfp874a	3.01	4.91	3.39	3.69	2.53	2.63	6.43	10.1	7.36	7.25	5.22	5.39	149.82	242.9	169.75	181.47	122.13	126.02
269614	269614	Pank4	17.57	14.2	17.53	12.8	17.56	17.22	37.52	29.19	38.05	25.13	36.21	35.31	679	545	682	488	658	641
102580	102580	Alg9	3.58	4.68	4.11	4.59	4.32	4.92	7.65	9.61	8.92	9.02	8.91	10.09	147	192	165	184	176	197
67434	67434	Ankrd33b	0.17	0.1	0.12	0.55	0.8	1.05	0.36	0.2	0.27	1.07	1.65	2.16	15	8	13	54	70	81
13009	13009	Csrp3	0.76	0.29	0.09	0.19	1.48	1.38	1.63	0.59	0.21	0.38	3.05	2.84	8	3	1	2	15	14
546611	546611	Klhl33	0.01	0.01	0.01	0.09	0	0	0.02	0.02	0.02	0.18	0	0	1	1	1.01	8	0	0
66665	66665	Msantd3	17.41	17.12	19.78	17.08	19.13	17.91	37.18	35.19	42.92	33.54	39.45	36.71	479	529	549	495	511	491
236511	236511	Ago1	25.35	24.97	26.16	23.96	20.84	20	54.12	51.3	56.77	47.06	42.98	40.99	2969	2904	3082	2772	2368	2255
21808	21808	Tgfb2	15.13	14.36	15.42	11.13	10.89	10.57	32.29	29.51	33.47	21.86	22.46	21.68	1241	1168	1268	898	864	832
27993	27993	Imp4	10.46	9.38	9.65	9.25	10.5	10.66	22.33	19.27	20.94	18.16	21.65	21.85	340	301	316	295	322	331
74229	74229	Paqr8	2.78	4.31	3.09	2.64	1.8	1.84	5.93	8.85	6.71	5.19	3.72	3.77	238	367	267	224	150	152
217201	217201	Rundc1	7.76	8.16	7.43	7.59	7.42	6.88	16.57	16.77	16.12	14.91	15.29	14.1	383	400	369	370	355	327
20686	20686	Spa17	2.2	2.39	2.35	2.37	2.34	2.4	4.7	4.9	5.1	4.66	4.83	4.92	17	17	16	16	16	16
234564	234564	Ces1f	0.04	0.04	0.14	0.04	0	0	0.08	0.08	0.31	0.07	0	0	1	1	4	1	0	0
53419	53419	Corin	4.16	4.85	4.13	3.8	8.83	9.05	8.89	9.97	8.97	7.46	18.2	18.56	309	360	308	281	635	651
218035	218035	Vps41	32.05	32.98	32.58	27.72	31.3	31.39	68.42	67.76	70.72	54.44	64.53	64.35	1573	1608	1608	1342	1488	1485
20016	20016	Polr1c	20.09	20.79	19.09	22.79	20.15	22.39	42.9	42.72	41.44	44.77	41.54	45.91	348	357	333	389	338	374
26403	26403	Map3k11	30.32	34.41	29.38	30.19	29.42	31.84	64.74	70.72	63.76	59.29	60.65	65.28	1463	1537	1415	1381	1318	1369
75430	75430	Anapc15	39.41	24.09	40.23	30.65	38.33	41.61	84.14	49.5	87.33	60.2	79.03	85.31	549	341	572	432	560	589
67213	67213	Cmtm6	15.23	24.33	15.36	21.56	16.6	16.43	32.51	49.99	33.34	42.35	34.22	33.67	783	1244	795	1097	829	813
66612	66612	Ormdl3	30.53	39.29	30.96	34.32	31.24	33.09	65.18	80.75	67.2	67.4	64.42	67.85	896	1145	915	994	889	936
71564	71564	Izumo4	25.97	22.29	22.6	24.87	28.12	30.08	55.44	45.81	49.05	48.84	57.98	61.68	375	330	338	342	381	406
19088	19088	Prkar2b	7.15	7.9	7.25	8.56	6.62	6.05	15.28	16.24	15.73	16.81	13.65	12.4	284	344	291	321	281	277
258922	258922	Olfr267	0	0	0	0.09	0	0	0	0	0	0.18	0	0	0	0	0	1	0	0
268527	268527	Greb1	1.37	1.06	1.33	1.64	1.69	1.74	2.92	2.18	2.89	3.23	3.48	3.56	179	129	159	191	202	204
63986	63986	Gmfg	0	0.03	0	0.12	0	0.09	0	0.06	0	0.24	0	0.19	0	1	0	4	0	3
666532	666532	Zfp991	0.54	1.01	0.46	1	0.32	0.65	1.14	2.07	0.99	1.96	0.67	1.34	31.74	66.09	29.51	60.06	20.47	35.37
228003	228003	Klhl41	0.82	0.4	0.63	2.72	3.42	2.84	1.74	0.82	1.36	5.34	7.05	5.83	31	15	24	102	126	104
212679	212679	Mars2	2.63	2.19	2.72	2.11	3.28	2.97	5.61	4.49	5.91	4.14	6.76	6.08	115	95	120	91	139	125
237761	237761	Sowaha	0	0	0	0	0	0	0	0	0	0	0	0	0	0	0	0	0	0
78771	78771	Mctp1	0.25	0.05	0.32	0.07	0.02	0.05	0.54	0.1	0.69	0.13	0.05	0.1	28	5	35	7	3	5
208691	208691	Eif5a2	5.45	5.42	5.84	3.94	4.49	4.64	11.63	11.13	12.67	7.73	9.26	9.51	434	429	468	310	347	356
64656	64656	Mrps23	15.49	22.08	16.82	17.72	18.12	19.77	33.07	45.37	36.5	34.81	37.37	40.54	278	392	305	313	314	342
19303	19303	Pxn	50.54	43.81	48.55	43.47	58.18	52.74	107.9	90.04	105.38	85.38	119.96	108.12	2921	2503	2825	2507	3246	2951
226409	226409	Zranb3	3.7	4.25	3.3	4.44	4.74	4.67	7.89	8.74	7.16	8.72	9.76	9.57	277	296	242	302	322	315
16370	16370	Irs4	0.01	0.01	0.01	0	0	0	0.02	0.02	0.02	0	0	0	1	1	1	0	0	0
71810	71810	Ranbp3	64.2	57.36	60.11	61.96	64	66.82	137.07	117.87	130.47	121.68	131.95	136.99	2457	2174	2315	2337	2376	2461
71310	71310	Tbc1d9	14.52	3.63	13.86	3.42	7.89	8.22	31	7.46	30.09	6.72	16.26	16.85	1357	337	1304	316	715	738
319701	319701	Fbxo48	1.8	1.18	1.99	1.62	2.45	2.81	3.85	2.42	4.33	3.17	5.06	5.76	135	117	177	137	195	238
74152	74152	Stra6l	0	0	0	0	0	0	0	0	0	0	0	0	0	0	0	0	0	0
67416	67416	Armcx2	35.43	38.89	33.74	33.88	38.43	41.07	75.64	79.91	73.24	66.54	79.23	84.21	1983	2155	1904	1890	2072	2195
16907	16907	Lmnb2	13.8	13.99	13.96	18.94	18.36	19.27	29.47	28.75	30.3	37.21	37.86	39.5	717	722	729	970	925	964
75627	75627	Snapc1	3.57	3.27	4.74	4.08	4.04	3.9	7.62	6.71	10.29	8.02	8.33	8	249	212	285	213	234	253
12166	12166	Bmpr1a	50.02	34.72	52.16	27.21	47.57	47.77	106.8	71.36	113.22	53.43	98.08	97.94	4408	3054	4618	2376	4058	4045
54607	54607	Socs6	8.3	6.71	8.24	5.65	6.35	5.88	17.71	13.79	17.89	11.09	13.1	12.05	805	645	805	538	597	546
17961	17961	Nat2	4.81	7.42	4.16	5.56	2.91	4.38	10.28	15.25	9.02	10.91	6	8.99	118	141	93	108	59	89
108147	108147	Atic	31.5	28.45	31.39	31.31	27.8	27.3	67.26	58.47	68.14	61.5	57.33	55.96	1235	1108	1239	1212	1057	1031
108052	108052	Slc14a1	0.04	0.13	0.02	0.31	0.2	0.06	0.08	0.26	0.04	0.61	0.41	0.11	2	7	1	17	11	3
217593	217593	Slc25a21	0	0	0	0	0	0	0	0	0	0	0	0	0	0	0	0	0	0
17193	17193	Mbd4	9.92	11.85	9.37	10.65	10.36	9.37	21.19	24.35	20.34	20.91	21.35	19.21	563.64	667	541	585	565	505.02
18583	18583	Pde7a	15.63	18.5	16.28	11.83	12.51	12.44	33.37	38.03	35.34	23.24	25.79	25.5	989	1228	1060	730	770	746
69698	69698	Slc52a3	0.84	0.22	0.93	0.06	0.56	0.15	1.79	0.46	2.02	0.13	1.15	0.31	34	9	38	2	22	6
217869	217869	Eif5	61.92	53.19	68.44	55.05	52.88	56.14	132.19	109.3	148.54	108.12	109.02	115.1	3830	3271	4262	3365	3173	3344
72658	72658	2700097O09Rik	2.22	2.96	2.7	2.04	2.37	2.37	4.74	6.09	5.86	4	4.88	4.87	31	41	38	28	32	32
71835	71835	Lancl2	10.26	11.8	9.75	12.15	13.05	13.96	21.9	24.24	21.17	23.87	26.9	28.63	582	665	557	681	718	763
72690	72690	Grrp1	0	0.06	0.1	0	0.06	0.1	0	0.13	0.22	0	0.13	0.21	0	1	2	0	1	2
50721	50721	Sirt6	17.69	18.89	17.18	18.41	19.03	20.34	37.77	38.81	37.3	36.15	39.24	41.71	398	421	389	402	420	439
16425	16425	Itih2	0.15	0.17	0.02	0.15	0.09	0.11	0.31	0.35	0.05	0.29	0.18	0.22	7	8	1	7	4	5
105242930	105242930	Gm39002	0	0	0	0	0	0	0	0	0	0	0	0	0	0	0	0	0	0
242109	242109	Zfp697	1.33	1.27	1.62	1.26	0.94	1.14	2.85	2.61	3.51	2.47	1.94	2.33	224.6	170.87	242.3	142.91	138.71	151.62
171543	171543	Bmf	0.94	2.88	1.13	3.56	2.09	1.72	2.01	5.91	2.44	6.99	4.31	3.53	69	209	83	258	149	122
15170	15170	Ptpn6	7.08	5.31	7.18	9.69	12.26	11.99	15.11	10.91	15.59	19.02	25.28	24.58	231	172	236	312	388	377
16876	16876	Lhx9	0	0.45	0	0.77	0	0.01	0	0.92	0	1.51	0	0.03	0	25	0	36	0	1
73545	73545	1700094D03Rik	0.42	0.66	0.65	0.64	0.31	0.7	0.91	1.36	1.42	1.27	0.63	1.44	20	31	31	30	14	32
69976	69976	Galk2	38.53	80.33	41.09	61.91	37.87	39.86	82.26	165.08	89.19	121.59	78.08	81.73	1070	2240	1135	1692	1005	1047
20416	20416	Shc1	44.46	53.64	47.22	64.24	51.71	56.51	94.92	110.24	102.49	126.17	106.61	115.86	2287	2799	2435	3314	2553	2743
217353	217353	Tmc6	12.96	13	12.91	16.03	15.07	13.43	27.67	26.71	28.03	31.47	31.07	27.54	544	547	565	687	623	575
231238	231238	Sel1l3	0.82	0.34	0.78	0.3	1.29	1.21	1.74	0.7	1.7	0.59	2.66	2.49	58	24	56	21	89	83
100121	100121	Tdrd7	16.04	13.62	16.42	13.2	15.85	16.84	34.25	27.98	35.63	25.93	32.67	34.52	913	765	936	741	872	915
11891	11891	Rab27a	4.94	17.78	5.57	38.77	14.97	15.34	10.55	36.54	12.09	76.14	30.86	31.45	231	825	262	1788	679	691
71562	71562	Afmid	5.18	3.83	4.37	4.57	5.12	4.73	11.06	7.88	9.48	8.97	10.56	9.69	197	137	169	160	189	162
75305	75305	Ankrd53	0	0	0	0	0	0	0	0	0	0	0	0	0	0	0	0	0	0
108167548	108167548	Gm45855	0	0	0.1	0	0	0.12	0	0	0.21	0	0	0.25	0	0	2.08	0	0	2.58
100039210	100039210	Gm2102	0	0	0	0.05	0	0	0	0	0	0.09	0	0	0	0	0	2	0	0
11784	11784	Apba2	0	0	0	0	0	0	0	0	0	0	0	0	0	0	0	0	0	0
53325	53325	Banp	29.18	29.56	28.65	33.19	29.76	31.48	62.3	60.74	62.18	65.19	61.36	64.53	1417	1469	1394	1571	1319	1367
20404	20404	Sh3gl2	0.08	0	0.02	0.03	0.05	0	0.16	0	0.05	0.05	0.11	0	3	0	1	1	2	0
76982	76982	Vxn	0	0	0	0	0	0	0	0	0	0	0	0	0	0	0	0	0	0
100043757	100043757	Zfp831	0	0	0	0	0	0.01	0	0	0	0	0	0.01	0	0	0	0	0	1
269855	269855	Ssc5d	0.41	1.19	0.41	2.11	0.94	1.09	0.88	2.44	0.89	4.14	1.95	2.23	28	80	28	141	62	71
14058	14058	F10	0	0	0	0	0	0.03	0	0	0	0	0	0.06	0	0	0	0	0	1
26927	26927	Foxl2	0.05	0.03	0	0	0	0	0.11	0.05	0	0	0	0	2	1	0	0	0	0
12322	12322	Camk2a	0.42	0.63	0.42	0.86	1.53	1.46	0.9	1.3	0.92	1.68	3.16	3	31	41	29	53	100	96
70261	70261	Chp2	0	0	0	0	0	0	0	0	0	0	0	0	0	0	0	0	0	0
19348	19348	Kif20a	24.12	24.28	22.68	33.47	53.07	52.53	51.5	49.9	49.22	65.74	109.43	107.7	1295	1296	1225	1774	2762	2719
26358	26358	Aldh1a7	0.13	0.17	0.1	0.07	0.28	0.38	0.28	0.35	0.22	0.13	0.57	0.78	4	5	3	2	8	11
195522	195522	Zfp691	4.69	5.77	4.47	4.61	3.08	3.97	10.02	11.85	9.7	9.06	6.36	8.14	108	147	111	111	71	93
214575	214575	Tdrd5	0	0	0	0	0	0	0	0	0	0	0	0	0	0	0	0	0	0
107734	107734	Mrpl30	66.02	61.09	69.87	70.52	69.1	72.25	140.95	125.55	151.65	138.5	142.47	148.13	547	494	571	558	537	559
74734	74734	Rhoh	0	0	0	0	0	0	0	0	0	0	0	0	0	0	0	0	0	0
67285	67285	Cwc27	13.5	11.05	14	10.47	12.03	12.28	28.82	22.71	30.39	20.57	24.81	25.18	368	302	390	283	321	325
16668	16668	Krt18	0	0	0.05	0	0.05	0.05	0	0	0.11	0	0.11	0.11	0	0	1	0	1	1
59036	59036	Dact1	1.05	0.96	1.07	0.57	0.81	0.84	2.25	1.98	2.31	1.11	1.67	1.71	60	55	62	32	45	47
20513	20513	Slc1a6	0	0	0	0.03	0	0	0	0	0	0.07	0	0	0	0	0	1	0	0
217082	217082	Hlf	0.71	4.05	0.92	1	1.02	0.8	1.51	8.32	2	1.97	2.09	1.65	64	361	83	89	88	70
68184	68184	Denr	38.31	39.42	38.71	39.92	40.92	40.66	81.79	81.02	84.03	78.4	84.37	83.36	769	770	805	776	785	812
214254	214254	Nudt15	1.27	1.55	0.98	1.22	1.06	1.51	2.71	3.18	2.12	2.41	2.18	3.1	62	75	48	59	50	71
237890	237890	Slfn14	0	0	0	0	0.05	0.02	0	0	0	0	0.1	0.04	0	0	0	0	2	1
76843	76843	Dtl	10.56	7.77	9.46	8.99	14.66	14.92	22.55	15.97	20.52	17.66	30.22	30.59	699	511	630	588	941	951
20335	20335	Sec61g	31.02	34.34	25.27	38.5	26.75	29.52	66.24	70.57	54.86	75.61	55.15	60.51	251	275	206	306	210	231
330671	330671	B4galnt4	0.45	2.24	0.63	1.12	0.4	0.47	0.97	4.6	1.36	2.19	0.82	0.97	26	127	36	63	22	26
240058	240058	Cpne5	0.05	0.23	0.07	0.2	0.17	0.21	0.11	0.48	0.16	0.4	0.36	0.43	2	7	3	7	6	6
252837	252837	Ackr4	0.1	0.23	0.06	0.56	0.13	0.17	0.21	0.47	0.14	1.1	0.28	0.35	3	7	2	18	4	5
58234	58234	Shank3	0.19	0.14	0.13	0.08	0.11	0.15	0.41	0.28	0.27	0.15	0.23	0.3	23	16	15	9	13	17
72891	72891	Xlr4c	0.07	0	0.07	0	0	0	0.14	0	0.14	0	0	0	1	0	1	0	0	0
12330	12330	Canx	134.56	122.79	141.62	133	141.19	143.72	287.28	252.34	307.38	261.22	291.12	294.65	9056	8214	9595	8844	9217	9315
18538	18538	Pcna	277.53	292.86	281.13	352.61	362.88	372.38	592.52	601.82	610.2	692.54	748.21	763.44	4597	4810	4690	5755	5823	5949
53318	53318	Pdlim3	6.21	8.72	5.3	13.29	12.63	12.97	13.26	17.91	11.51	26.09	26.03	26.6	145	202	125	306	286	292
622402	622402	Akr1c12	0	0	0	0	0	0	0	0	0	0	0	0	0	0	0	0	0	0
66549	66549	Aggf1	25.01	20.16	25.16	20.38	25.21	26.69	53.4	41.43	54.61	40.03	51.98	54.72	1250	1001	1266	1006	1222	1285
193116	193116	Slu7	17.48	19.09	18.22	17.86	15.47	16.15	37.33	39.24	39.54	35.08	31.89	33.12	998	1079	1045	1007	855	887
55949	55949	Eef1b2	36.74	48.05	35.31	51.8	33.05	38.83	78.45	98.73	76.65	101.73	68.14	79.62	1023	1328	990	1423	892	1042
20755	20755	Sprr2a1	0.01	0	0	0	0.01	0	0.02	0	0	0	0.02	0	0.5	0	0	0	0.5	0
103742	103742	Mien1	47.99	58.52	45.49	66.52	46.88	58.42	102.46	120.27	98.73	130.65	96.66	119.77	382	460	365	519	364	447
102635744	102635744	Gm28729	0	0	0	0	0	0	0	0	0	0	0	0	0	0	0	0	0	0
16848	16848	Lfng	0.15	0.27	0.18	0.27	0.18	0.12	0.32	0.55	0.38	0.53	0.38	0.25	5	9	6	9	6	4
66205	66205	Cd302	2.32	26.64	2.37	41.53	5.65	6.72	4.96	54.75	5.14	81.56	11.66	13.78	42	477	43	739	99	117
100855	100855	Tbc1d14	16.57	19.09	16.83	16.6	18.35	19.25	35.39	39.23	36.54	32.61	37.83	39.46	1095	1275	1136	1126	1177	1221
20454	20454	St3gal5	71.92	84.06	70.58	92.96	73.26	71.7	153.55	172.75	153.18	182.58	151.05	147	2413	2799	2379	3072	2367	2314
209011	209011	Sirt7	16.03	14.83	16.15	14.11	13.48	14.99	34.21	30.47	35.05	27.72	27.8	30.74	393	361	400	342	321	355
12408	12408	Cbr1	22.12	38.09	25.1	38.94	27.86	25.67	47.22	78.28	54.49	76.47	57.45	52.63	300	512	343	520	366	336
23918	23918	Impdh2	43.33	52.61	44.09	54.33	45.46	46.55	92.5	108.12	95.7	106.69	93.73	95.44	1043	1257	1070	1291	1058	1079
59031	59031	Chst12	246.69	318.29	233.09	410.12	365.74	360.55	526.68	654.09	505.92	805.48	754.11	739.19	6272	8032	5965	10289	9014	8839
269252	269252	Gtf3c4	15.21	15.69	15.06	12.28	11.22	11.3	32.46	32.24	32.69	24.12	23.14	23.16	1722	1767	1718	1374	1234	1233
80289	80289	Lysmd3	13.28	12.41	13.62	11.26	12.79	13.82	28.35	25.5	29.56	22.12	26.37	28.33	741	698	744	635	702	774
433801	433801	Gm13212	0.24	0.15	0.37	0.16	0.26	0.16	0.51	0.32	0.8	0.32	0.53	0.33	12.86	8.31	18.81	8.82	12.27	8.31
218314	218314	Zfp595	0.84	0.81	0.75	0.68	0.74	0.43	1.79	1.66	1.63	1.34	1.53	0.87	51	49	46	42.72	44	26.34
278240	278240	Spin2c	0.17	0.39	0.29	0.2	0.1	0.25	0.37	0.81	0.63	0.39	0.21	0.52	3	7	6	4	2	5
208092	208092	Chmp6	23.72	25.47	23.54	27.06	25.1	29.15	50.64	52.34	51.1	53.15	51.76	59.76	516	548	514	579	527	610
98956	98956	Nat10	8.6	8.05	8.65	7.46	7.4	7.6	18.35	16.54	18.78	14.64	15.25	15.59	521	484	527	445	435	444
52639	52639	Wipi1	44.64	50.8	40.76	51.7	47.32	46.03	95.3	104.4	88.48	101.55	97.57	94.37	1156	1306	1063	1321	1188	1149
12325	12325	Camk2g	12.52	13.54	12.99	13.72	13.5	13.76	26.73	27.82	28.18	26.95	27.84	28.22	717	768	753	779	752	763
12518	12518	Cd79a	0.16	0.16	0	0.17	0	0.08	0.35	0.34	0	0.33	0	0.17	2	2	0	2	0	1
213945	213945	Col28a1	1.06	0.43	0.88	0.35	0.39	0.39	2.26	0.88	1.91	0.68	0.8	0.8	81	32	68	26	29	29
329251	329251	Ppp1r12b	5.87	4.48	6.01	5.29	6.45	5.92	12.54	9.21	13.05	10.4	13.31	12.15	740	577	760	671	784	700
67097	67097	Rps10	596.96	823.05	623.53	966.2	709.79	687.53	1274.49	1691.37	1353.37	1897.62	1463.49	1409.57	3056	4110	3164	4655	3365	3362
270802	270802	BC048403	5.41	4.09	4.62	3.89	3.31	4.72	11.56	8.4	10.03	7.65	6.82	9.67	255	192	220	183	153	215
228858	228858	Gdap1l1	0.03	0	0	0.12	0.03	0	0.06	0	0	0.23	0.06	0	1	0	0	4	1	0
105242927	105242927	Gm38999	0	0.09	0	0.09	0.05	0.09	0	0.19	0	0.18	0.1	0.19	0	2	0	2	1	2
57439	57439	Tmem183a	20.87	18.41	22.12	19.54	21.01	22.9	44.55	37.83	48.01	38.38	43.31	46.95	1013	888	1081	937	989	1071
225131	225131	Wac	26.4	28.67	26.69	25.96	27.97	28.29	56.37	58.93	57.94	50.99	57.67	58.01	2145	2300	2179	2074	2205	2214
67042	67042	Ift27	29.07	33.54	28.77	37.39	33.46	32.1	62.07	68.93	62.46	73.44	68.99	65.81	350	400	349	443	390	373
52712	52712	Zkscan6	7.6	7.81	8.34	6.43	6.15	5.99	16.22	16.05	18.09	12.64	12.69	12.29	255	262	260	205	191	191
70348	70348	Ube2cbp	0.61	1.38	0.8	1.18	0.83	1.15	1.31	2.83	1.74	2.32	1.71	2.37	16	34	21	29	21	29
14783	14783	Grb10	29.62	22.24	28.93	20.43	29.84	30.15	63.25	45.69	62.8	40.12	61.52	61.81	2392	1784	2353	1628	2334	2343
233424	233424	Tmc3	0	0.06	0	0.01	0	0	0	0.12	0	0.03	0	0	0	4	0	1	0	0
68521	68521	Fam189b	2.4	4.98	3.06	5.9	3.46	3.37	5.13	10.23	6.65	11.59	7.13	6.91	117	245	152	280	166	149
76539	76539	Fam204a	18.67	19.53	17.94	17.46	16.84	18.11	39.87	40.13	38.93	34.3	34.73	37.13	518	537	502	473	451	474
71711	71711	Mus81	8.18	10	7.54	11.04	7.62	7.43	17.46	20.55	16.37	21.67	15.71	15.22	280	340	260	373	253	245
14712	14712	Gnpat	27.54	39.71	27.6	30.52	27.54	27.04	58.81	81.6	59.91	59.95	56.78	55.44	1252	1793	1263	1370	1214	1184
78774	78774	Cfap61	0	0	0	0.05	0	0	0	0	0	0.09	0	0	0	0	0	1	0	0
227731	227731	Slc25a25	8.49	5.97	8.67	5.38	8.07	8.09	18.12	12.28	18.82	10.56	16.64	16.59	433	302	443	272	403	397
66302	66302	Rmdn1	3.01	2.92	3.18	2.98	2.5	2.55	6.44	6.01	6.9	5.85	5.15	5.23	81	78	86	79	65	66
22349	22349	Vil1	0.02	0	0	0.02	0.02	0	0.04	0	0	0.04	0.04	0	1	0	0	1	1	0
13799	13799	En2	0	0.04	0	0	0	0	0	0.08	0	0	0	0	0	2	0	0	0	0
104732	104732	Tedc1	7.37	5.29	6.46	7.38	11	10.1	15.74	10.87	14.02	14.5	22.68	20.71	394	284	352.1	392	576	524
80292	80292	Zxdc	33.48	28.84	32.47	27.92	33.13	33.01	71.47	59.27	70.47	54.84	68.31	67.68	2351	1991	2280	1894	2197	2180
56316	56316	Ggcx	12.1	19.32	12.23	18.65	15	13.57	25.83	39.71	26.55	36.62	30.93	27.81	610	952	613	916	726	670
18707	18707	Pik3cd	2.48	2.92	2.77	5.5	4.35	4.47	5.3	6	6.01	10.81	8.98	9.17	195	228	218	425	324	338
108755	108755	Lyrm2	13.58	10.6	11.66	10.84	12.35	14.48	28.99	21.79	25.3	21.29	25.46	29.69	244	189	211	192	215	251
102436	102436	Lars2	6.58	7.99	6.27	6.33	6.52	6.18	14.04	16.42	13.61	12.44	13.44	12.66	401	484	385	381	385	364
17087	17087	Ly96	12.42	8.76	13.2	7.36	10.25	10.41	26.51	18.01	28.66	14.45	21.13	21.34	69	48	74	40	55	56
110119	110119	Mpi	22.31	30.17	21.28	30.2	29.1	30.35	47.64	62	46.19	59.32	60	62.23	580	776	553	769	749	768
56708	56708	Clcf1	3.23	3.33	3.31	3.24	2.75	2.16	6.89	6.84	7.19	6.37	5.68	4.42	86	88	89	85	71	55
215445	215445	Rab11fip3	31.58	31.98	32.21	29.21	32.7	31.77	67.43	65.72	69.91	57.36	67.42	65.13	2668	2670	2739	2425	2662	2496
19752	19752	Rnase1	0.17	0.09	0.25	0.26	0	0.09	0.36	0.18	0.55	0.51	0	0.18	2	1	3	3	0	1
26568	26568	Slc27a3	2.1	6.93	2.36	10.41	3.3	3.91	4.48	14.24	5.13	20.44	6.8	8.02	104	327	123	424	164	182
13011	13011	Cst7	0	0	0	0	0	0	0	0	0	0	0	0	0	0	0	0	0	0
75725	75725	Phf14	12.23	15.27	14.09	12.16	13.62	13.35	26.12	31.38	30.58	23.88	28.09	27.38	616	756	718	606	651	648
66999	66999	Med28	16.06	15.79	15.95	16	15.62	17.91	34.28	32.45	34.62	31.42	32.21	36.72	1156	1130	1156	1138	1091	1242
72930	72930	Ppp2r2b	0.14	0.26	0.19	0.15	0.15	0.13	0.31	0.54	0.41	0.3	0.31	0.27	62.82	113.06	81.97	65.27	63.53	54.63
12385	12385	Ctnna1	156.6	144.96	155.74	129.64	138.61	140.03	334.34	297.89	338.04	254.62	285.8	287.08	8926	8218	8940	7294	7661	7697
14768	14768	Lancl1	8.29	9.64	8.34	8.19	8.68	8.32	17.7	19.81	18.09	16.08	17.89	17.07	577	665	582	558	584	554
27643	27643	Ubl4a	87.54	122.23	90.4	108.1	98.73	96.92	186.91	251.19	196.22	212.31	203.57	198.71	3000.7	4160.88	3119.78	3657.46	3281.34	3201.06
244189	244189	Gm4972	0.07	0	0	0	0	0.07	0.15	0	0	0	0	0.15	1	0	0	0	0	1
19054	19054	Ppp2r3d	23.34	25.2	22.17	22.62	25.53	27.59	49.82	51.78	48.11	44.42	52.65	56.55	777	813	754	703	787	863
73341	73341	Arhgef6	0.1	0.23	0.08	0.69	0.22	0.32	0.22	0.46	0.18	1.36	0.46	0.65	7	15	6	50	15	22
19655	19655	Rbmx	4.05	4.57	3.82	5.23	5.17	4.93	8.64	9.38	8.29	10.27	10.67	10.1	149	181	142	200	213	183
211739	211739	Vstm2a	0	0	0	0	0	0	0	0	0	0	0	0	0	0	0	0	0	0
15007	15007	H2-Q10	1.79	2.98	1.73	7.76	3.52	3.58	3.82	6.13	3.75	15.24	7.25	7.34	36.05	59.56	35.07	154.03	68.59	69.46
12295	12295	Cacnb1	0.51	0.7	0.59	1.19	0.92	0.74	1.1	1.45	1.28	2.33	1.9	1.52	15	27	18	35	32	28
75124	75124	Nxnl2	0.51	0.41	0.07	1.51	0.68	0.15	1.1	0.83	0.16	2.96	1.4	0.31	7	6	1	23	9	2
67511	67511	Tmed9	114.31	121.12	119.47	123.32	117.02	114.84	244.05	248.91	259.31	242.19	241.29	235.44	2265	2381	2384	2409	2247	2194
353208	353208	Zfp931	2.98	2.62	2.35	2.09	1.88	1.58	6.36	5.39	5.1	4.1	3.87	3.24	103.19	103.76	97.39	88.78	75.89	64.72
78255	78255	Ralgps2	2.3	2.3	2.69	1.07	1.3	1.75	4.92	4.73	5.83	2.09	2.69	3.58	232	230	246	113	119	162
211556	211556	Ap1ar	25.74	29.68	29.14	28.84	30.53	31.18	54.96	60.99	63.24	56.65	62.96	63.93	1035	1185	1179	1142	1191	1201
233912	233912	Armc5	17.69	18.26	18.57	15.44	17.9	18.27	37.77	37.52	40.31	30.33	36.9	37.46	1044	1075	1105	905	1024	1044
216028	216028	Lrrtm3	0	0	0	0	0	0.03	0	0	0	0	0	0.07	0	0	0	0	0	2
243743	243743	Plxna4	14.66	15.19	15.16	10.08	10.76	9.89	31.3	31.22	32.9	19.79	22.19	20.27	3029	3121	3153	2058	2158	1967
75007	75007	Mindy1	19.82	20.56	20.57	19.97	19.69	21.39	42.3	42.26	44.64	39.21	40.59	43.85	809	832	853	816	783	851
231807	231807	Map11	15.85	15.16	15.77	12.38	15.02	14.9	33.83	31.16	34.22	24.32	30.96	30.54	604	574	605	466	555	547
16206	16206	Lrig1	54.73	95.66	52.75	103.48	78.34	78.51	116.84	196.58	114.49	203.24	161.52	160.97	4172	7142	4062	7845	5682	5656
18700	18700	Piga	5.85	5.41	6.03	8.55	7.8	8.18	12.49	11.12	13.09	16.8	16.07	16.77	334	305	348	478	430	449
330695	330695	Ctxn1	22.57	19.49	24.15	16.56	37.05	32.15	48.19	40.04	52.41	32.53	76.39	65.92	361	309	389	261	574	496
237886	237886	Slfn9	10.86	8.78	11.78	12.62	14.95	13.71	23.18	18.04	25.56	24.79	30.82	28.1	1349	1093	1356	1486	1712	1685
68349	68349	Ndufs3	51.44	62.89	53.68	67.25	59.51	59.22	109.83	129.24	116.52	132.07	122.7	121.42	584	707	614	751	654	649
319604	319604	Fam168a	30.43	30.49	31.36	22.69	23.89	22.62	64.97	62.65	68.06	44.57	49.26	46.38	3219	3208	3349	2382	2459	2311
78388	78388	Mvp	41.75	35.05	41.52	37.05	37.31	38.73	89.14	72.02	90.11	72.76	76.92	79.4	1776	1481	1778	1556	1539	1587
192194	192194	Btnl10	0.01	0	0	0	0	0	0.03	0	0	0	0	0	1	0	0	0	0	0
57765	57765	Tbx21	0	0	0	0	0	0	0	0	0	0	0	0	0	0	0	0	0	0
83436	83436	Plekha2	0.09	1.43	0.11	3.46	0.27	0.3	0.19	2.94	0.25	6.79	0.57	0.62	7	114	9	271	21	23
170788	170788	Crb1	0.08	0.79	0.06	0.36	0.03	0.04	0.17	1.62	0.13	0.71	0.06	0.09	7	79	9	34	5	3
14235	14235	Foxm1	39.84	30.5	39.75	41.89	71.57	70.01	85.06	62.67	86.28	82.28	147.57	143.53	2733	2079	2745	2839	4762	4625
66091	66091	Ndufa3	333.11	430.22	344.19	358.97	341.46	292.55	711.18	884.11	747.05	705.02	704.04	599.79	506	628	530	525	498	435
652925	652925	Tmem243	12.16	14.63	16.29	15.74	20.05	19.76	25.96	30.07	35.35	30.92	41.33	40.52	146	174	197	186	233	229
234964	234964	Deup1	0	0	0	0	0	0	0	0	0	0	0	0	0	0	0	0	0	0
12349	12349	Car2	0	0	0	0	0	0	0	0	0	0	0	0	0	0	0	0	0	0
14126	14126	Ms4a2	0	0	0	0	0	0	0	0	0	0	0	0	0	0	0	0	0	0
211652	211652	Wwc1	11.01	4.34	10.49	5.58	6.77	6.95	23.51	8.93	22.76	10.96	13.97	14.26	776	298	751	375	453	455
16508	16508	Kcnd2	0.01	0.01	0.01	0	0.01	0	0.02	0.01	0.01	0	0.01	0	11.68	7.9	9.38	3	9.73	3
73458	73458	Aldh3b3	0.03	0.21	0	0.24	0.07	0.11	0.07	0.43	0	0.48	0.15	0.22	1	6	0	5	2	3
26459	26459	Slc27a5	0.03	0	0	0	0	0	0.06	0	0	0	0	0	1	0	0	0	0	0
68729	68729	Trim37	12.49	17.35	13.57	17.78	15.59	15.96	26.67	35.64	29.45	34.91	32.15	32.72	931	1380	1049	1343	1172	1217
70207	70207	Taco1	4.12	5.97	4.14	5.52	3.91	6.1	8.8	12.26	8.99	10.84	8.07	12.5	91	125	93	114	87	121
19153	19153	Prx	6.71	4.1	6.68	5.01	6.08	6.55	14.32	8.42	14.51	9.84	12.55	13.43	512	316	518	382	449	492
14405	14405	Gabrg1	0	0	0	0	0.01	0	0	0	0	0	0.03	0	0	0	0	0	1	0
382018	382018	Unc13a	0.03	0.04	0.03	0.04	0.02	0.01	0.06	0.08	0.07	0.07	0.04	0.02	3	5	4	4	2	1
626940	626940	Gm6721	0.04	0.01	0.02	0	0.01	0.01	0.09	0.01	0.05	0	0.03	0.01	7.07	1	4	0	2	1
243385	243385	Gprin3	3.67	2.95	3.75	1.98	1.81	1.6	7.85	6.06	8.13	3.89	3.74	3.29	494	476	502	297	278	277
69239	69239	Pdzph1	0	0.09	0	0.02	0	0	0	0.19	0	0.03	0	0	0	6	0	1	0	0
210146	210146	Irgq	9.96	12.18	9.94	10.07	9.86	10.49	21.27	25.02	21.57	19.78	20.33	21.51	977	1187	981	976	938	991
170759	170759	Atp13a1	45.05	47.47	44.01	43.05	40.9	40.8	96.19	97.55	95.53	84.55	84.33	83.65	2755	2884	2708	2599	2427	2403
18613	18613	Pecam1	0	0.07	0.02	0.02	0.02	0	0	0.13	0.05	0.04	0.05	0	0	3	1	1	1	0
67971	67971	Tppp3	1.11	1.2	1.34	1.37	1.57	1.72	2.37	2.47	2.9	2.69	3.24	3.54	15	15	17	17	20	22
67778	67778	Zfp639	28	28.63	22.3	22.71	21.77	21.78	59.78	58.84	48.4	44.6	44.88	44.66	813	833	667	664	618	607
54188	54188	Cpsf4	24.93	22.18	25.06	19.39	21.28	25.56	53.23	45.57	54.38	38.09	43.87	52.4	607	537	614	465	502	599
18286	18286	Odf2	20.23	14.4	19.79	18.56	25.69	24.83	43.19	29.59	42.95	36.45	52.96	50.9	1117	819	1089	1015	1389	1358
22092	22092	Rsph1	0	0	0	0.08	0	0.07	0	0	0	0.17	0	0.15	0	0	0	1	0	1
20318	20318	Sdf4	119.55	117.86	114.48	132.85	119.15	116.28	255.24	242.21	248.48	260.91	245.66	238.39	3555	3689	3472	3756	3302	3400
380842	380842	Stmnd1	0.05	0.17	0.05	0.28	0.11	0.06	0.12	0.34	0.12	0.54	0.23	0.12	1	3	1	5	2	1
52432	52432	Ppp2r2d	21.19	18.11	19.7	19.3	20.7	24.18	45.24	37.21	42.75	37.91	42.67	49.58	625	526	583	559	582	678
269701	269701	Wdr66	0.23	0.39	0.2	0.24	0.16	0.24	0.48	0.8	0.43	0.47	0.34	0.49	17	29	15	18	12	18
19762	19762	Rit2	0.27	0	0.35	0	0.04	0.12	0.58	0	0.76	0	0.08	0.25	7	0	9	0	1	3
68327	68327	Tsr3	23.57	20.11	21.51	21.14	18.44	17.29	50.32	41.32	46.69	41.52	38.01	35.45	354	299	326	318	267	255
232210	232210	Hmces	17.59	15.67	16.48	16.19	20.21	18.95	37.56	32.2	35.76	31.8	41.68	38.85	335	296	316	304	373	348
100503041	100503041	Pdzd7	0.4	0.2	0.21	0.08	0.16	0.16	0.85	0.41	0.47	0.16	0.33	0.32	18	12	14	5	7	8
20530	20530	Slc31a2	11.6	10.34	10.76	8.98	10.24	11.12	24.76	21.25	23.36	17.64	21.11	22.81	305	270	285	233	261	282
22215	22215	Ube3a	12.18	14.12	13.39	12.6	11.04	10.04	26.01	29.02	29.06	24.75	22.77	20.58	1491	1918	1708	1653	1436	1301
243853	243853	Fkrp	14.13	15.72	14.12	14.7	15.57	15.67	30.17	32.3	30.64	28.88	32.11	32.13	603	663	606	618	642	642
20479	20479	Vps4b	28.34	25.32	30.58	24.51	27.25	28.33	60.51	52.04	66.38	48.13	56.19	58.08	1425	1265	1548	1217	1329	1372
20533	20533	Slc4a1	0	0	0	0	0	0	0	0	0	0	0	0	0	0	0	0	0	0
16551	16551	Kif11	13.29	12.7	13.52	16.95	27.39	29.22	28.37	26.09	29.35	33.29	56.48	59.9	1018	967	1043	1283	2036	2156
66624	66624	Spcs2	29.63	34.42	30.51	31.98	30.51	30.32	63.27	70.73	66.21	62.81	62.9	62.16	1263	1458	1309	1346	1261	1245
118567621	118567621	LOC118567621	8.52	11.13	8.9	15.87	15.06	14.54	18.2	22.87	19.32	31.16	31.05	29.81	411.58	529.68	440.26	711.27	684.49	669.18
21652	21652	Phf1	31.88	41.96	32.7	46.52	33.92	36.7	68.06	86.22	70.97	91.36	69.94	75.24	1162	1519	1200	1674	1199	1289
100503884	100503884	Ccdc149	1.67	2.7	2.19	4.54	5.97	5.79	3.56	5.55	4.76	8.92	12.32	11.86	85	137	113	230	297	285
53623	53623	Gria3	7.12	6.46	7.38	6.44	5.92	5.98	15.21	13.28	16.01	12.65	12.2	12.27	495	426	494	442	364	390
72611	72611	Zfp655	18.92	15.95	19.1	14.36	14.77	15.44	40.38	32.78	41.45	28.2	30.46	31.64	1057	886	1081	812	780	797
98396	98396	Slc41a1	12.77	13.11	12.95	14.08	11.91	12.82	27.25	26.95	28.11	27.65	24.56	26.29	939	946	959	1019	850	899
76426	76426	Fam209	0.63	0	0.47	0	0.16	0.65	1.35	0	1.02	0	0.34	1.34	4	0	3	0	1	4
14365	14365	Fzd3	0.8	1.35	1.05	1.07	1.21	1.01	1.72	2.77	2.27	2.1	2.5	2.08	168	280	220	221	246	204
666040	666040	Gm7903	0	0	0	0	0.01	0	0	0	0	0	0.02	0	0	0	0	0	0.5	0
21400	21400	Tcea2	0.52	0.84	0.51	0.42	0.23	0.21	1.11	1.72	1.11	0.83	0.48	0.43	10	16	10	7	5	4
83561	83561	Tdrd1	0	0.01	0	0	0	0	0	0.03	0	0	0	0	0	1	0	0	0	0
239739	239739	Lamp3	0	0	0	0	0	0	0	0	0	0	0	0	0	0	0	0	0	0
26386	26386	Hsf4	2.48	2.92	2.79	5.51	3.22	4.2	5.3	6.01	6.05	10.82	6.65	8.61	61	72	69	135	77	101
110058	110058	Syt17	2	0.29	2.24	0.67	2.91	2.63	4.26	0.6	4.85	1.32	6	5.4	90	13	96	30	125	107
14539	14539	Opn1mw	0	0	0	0	0	0	0	0	0	0	0	0	0	0	0	0	0	0
108030	108030	Lin7a	0	0	0	0.01	0	0	0	0	0	0.02	0	0	0	0	0	1	0	0
16578	16578	Kif9	0.53	0.45	0.26	0.26	0.25	0.13	1.13	0.93	0.57	0.51	0.51	0.26	25	21	13	12	10	5
72543	72543	Mvb12b	10.9	11.13	11.44	10.9	13.76	13.02	23.27	22.87	24.82	21.41	28.38	26.69	798	818	838	796	943	917
230082	230082	Nol6	19.29	15.64	18.43	14.64	17.27	16.33	41.17	32.14	39.99	28.76	35.6	33.48	1361	1097	1309	1021	1182	1110
19204	19204	Ptafr	0	0	0.02	0.02	0	0	0	0	0.04	0.04	0	0	0	0	1	1	0	0
50528	50528	Tmprss2	0	0	0	0	0	0	0	0	0	0	0	0	0	0	0	0	0	0
93759	93759	Sirt1	9.91	11.63	11.19	10.02	9.78	11.2	21.15	23.9	24.28	19.68	20.16	22.96	602	704	683	603	576	656
16881	16881	Lig1	51.95	64.33	51.57	78.14	76.36	74.98	110.91	132.2	111.92	153.47	157.45	153.73	2459	3022	2456	3652	3506	3417
70726	70726	Angptl6	3.77	3.02	3.58	2.28	1.91	2.63	8.06	6.21	7.77	4.48	3.94	5.38	83	67	80	50	41	56
71787	71787	Trnau1ap	23.39	26.26	24.36	26.46	26.89	27.16	49.94	53.96	52.87	51.96	55.44	55.68	361	408	375	391	398	405
118568080	118568080	LOC118568080	17.84	32.4	15.96	55.81	40.63	38.85	38.09	66.58	34.64	109.61	83.77	79.66	860.21	1547.23	765	2661.1	1897.16	1801.63
56805	56805	Zbtb33	9.39	9.23	10.01	7.89	8.01	8.87	20.04	18.97	21.72	15.5	16.51	18.18	751	736	808	626	620	683
434130	434130	Ccdc8	1.39	5.41	1.31	8.08	7.4	6.73	2.97	11.11	2.85	15.87	15.26	13.79	78	301	74	447	402	363
22612	22612	Yes1	79.3	55.67	72.55	42.74	58.16	56.1	169.3	114.39	157.47	83.95	119.91	115.02	3678	2755	3783	2110	3138	3287
50791	50791	Magi2	1.23	1.35	1.16	1.16	1.17	1.05	2.62	2.77	2.52	2.28	2.41	2.15	108	123	104	109	100	90
50935	50935	St6galnac6	26.21	47.85	25.47	53.12	39.35	38.81	55.97	98.34	55.27	104.33	81.12	79.56	950	1718	924	1894	1382	1348
77766	77766	Elp4	2.77	3.69	2.62	2.83	3.12	3.04	5.91	7.59	5.68	5.56	6.44	6.23	301	399	286	304	329	318
234366	234366	Gatad2a	63.07	63.29	60.67	56.36	60	60.63	134.66	130.05	131.69	110.69	123.7	124.3	3606	3594	3472	3147	3344	3359
67871	67871	Mrrf	8.99	8.89	9	10.41	9.62	9.11	19.19	18.28	19.53	20.45	19.83	18.68	302	293	305	344	311	295
96935	96935	Susd4	0.15	0.39	0.21	0.18	0.11	0.11	0.33	0.8	0.46	0.36	0.23	0.23	7	18	10	8	5	5
52443	52443	Mrpl48	19.48	25.17	18.53	25.67	26.77	25.87	41.58	51.72	40.23	50.42	55.2	53.05	361	478	364	469	489	509
194401	194401	Mical3	23.61	17.83	23.56	13.82	18.2	16.3	50.42	36.65	51.13	27.14	37.53	33.42	3511	2701	3611	2090	2672	2385
105000	105000	Dnal1	5.9	5.4	6.14	4.84	5.69	6.44	12.59	11.1	13.32	9.51	11.73	13.2	545	496	571	441	509	574
17175	17175	Masp2	0.04	0	0.12	0	0	0.02	0.09	0	0.26	0	0	0.05	2	0	2	0	0	1
67163	67163	Ccdc47	29.68	34.87	31.49	32.27	28.49	32.41	63.36	71.65	68.36	63.39	58.74	66.44	1492	1742	1596	1602	1390	1570
77219	77219	Ptgr2	0.08	2.62	0.13	2.63	0.35	0.16	0.18	5.39	0.27	5.16	0.72	0.33	4	124	6	124	16	7
109624	109624	Cald1	321.57	276.54	320.04	192.24	229.91	222.33	686.54	568.3	694.65	377.57	474.04	455.83	21204	18080	21226	12468	14643	14042
269952	269952	Gdpgp1	1.38	1.52	1.59	1.71	1.63	1.72	2.94	3.12	3.45	3.36	3.36	3.52	75	82	87	92	86	90
320683	320683	Zfp629	5.07	6.62	4.28	5.28	4.15	3.74	10.81	13.6	9.28	10.36	8.56	7.67	496	634	420	502	380	341
240960	240960	Dnah14	0	0.01	0.02	0.04	0.05	0.01	0.01	0.03	0.05	0.07	0.1	0.02	1	3	5	8	11	2
26425	26425	Nubp1	19.13	18.36	19.99	20.78	23.77	27.08	40.84	37.73	43.38	40.81	49	55.51	596	568	627	639	718	813
12662	12662	Chm	10.65	10.62	11.85	9.82	9.88	10.02	22.73	21.83	25.71	19.28	20.37	20.54	820	814	918	747	738	743
12350	12350	Car3	0	0	0	0	0	0	0	0	0	0	0	0	0	0	0	0	0	0
218885	218885	Oxnad1	4.24	5.03	3.47	4.28	4.24	4.58	9.04	10.34	7.54	8.41	8.74	9.38	129	151	106	127	124	133
11949	11949	Atp5c1	108.97	159.04	116.25	149.33	135.25	137.84	232.65	326.82	252.32	293.28	278.86	282.6	1603	2281	1715	2150	1901	1945
232414	232414	Clec9a	0	0	0	0	0	0	0	0	0	0	0	0	0	0	0	0	0	0
100101919	100101919	Dnah7c	0	0	0	0.01	0	0	0	0	0	0.02	0	0	0	0	0	1	0	0
56857	56857	Slc37a2	1.48	5.19	1.33	4.59	2.13	2.01	3.16	10.66	2.88	9.01	4.39	4.11	102	355	92	312	142	133
70556	70556	Slc25a33	8.81	7.94	7.82	7.67	5.64	6.94	18.81	16.32	16.98	15.06	11.64	14.24	219	199	199	182	143	180
76803	76803	2410141K09Rik	0	0	0	0	0.25	0	0	0	0	0	0.52	0	0	0	0	0	1	0
73834	73834	Atp6v1d	52.1	49.37	53.22	61.15	56.91	57.19	111.24	101.45	115.52	120.1	117.34	117.25	995	935	1023	1151	1051	1053
11747	11747	Anxa5	640.12	530.32	650.59	626.48	637.3	664.42	1366.64	1089.81	1412.1	1230.4	1314.02	1362.2	15580	12811	15945	15041	15035	15588
15896	15896	Icam2	0	0	0.07	0	0	0.07	0	0	0.15	0	0	0.15	0	0	1	0	0	1
69232	69232	Qrich1	42.84	45.78	42.45	39.67	43.91	42.75	91.47	94.08	92.14	77.91	90.53	87.64	2179	2308	2190	1996	2171	2091
102642386	102642386	Gm6871	0	0	0	0	0	0	0	0	0	0	0	0	0	0	0	0	0	0
244745	244745	Dpy19l1	29.83	46.59	31.59	33.86	30.26	29.05	63.69	95.74	68.57	66.49	62.4	59.57	1869	2883	1961	2081	1828	1714
100042335	100042335	Rps15a-ps5	15.97	25.92	20.15	22.21	14.3	16.11	34.09	53.26	43.74	43.63	29.48	33.03	51	81	65	69	44	50
18201	18201	Nsmaf	29.82	25.58	31.77	21.38	30.45	30.15	63.67	52.57	68.96	41.99	62.78	61.82	1622	1382	1738	1150	1604	1572
433904	433904	Ociad2	3.29	7.01	3.75	10.77	6.74	5.93	7.02	14.4	8.14	21.15	13.89	12.16	123	261	141	398	245	214
75471	75471	1700009N14Rik	0	0	0	0	0	0	0	0	0	0	0	0	0	0	0	0	0	0
21973	21973	Top2a	39.83	32.6	42.09	50.61	81.08	82.37	85.04	66.99	91.36	99.4	167.17	168.86	3296	2679	3503	4139	6510	6563
230757	230757	5730409E04Rik	3.49	3.98	2.98	4.3	3.6	3.14	7.45	8.18	6.48	8.45	7.42	6.44	151	171	130	184	151	131
56223	56223	Fscn3	0	0.08	0	0	0	0	0	0.16	0	0	0	0	0	2	0	0	0	0
12986	12986	Csf3r	0	0.03	0	0.02	0	0.07	0	0.07	0	0.05	0	0.14	0	1	0	1	0	2
224481	224481	Tfb1m	8.38	11.05	9.39	11.56	10.23	11.75	17.89	22.72	20.38	22.71	21.08	24.09	185	220	199	232	205	228
14432	14432	Gap43	0.46	0.06	0.29	0.29	0.12	0.12	0.98	0.12	0.62	0.57	0.24	0.24	8	1	5	5	2	2
434377	434377	Zfp560	1.27	2.25	1.56	1.54	1.47	1.84	2.7	4.62	3.38	3.03	3.04	3.77	91	146	103	114	97	118
231915	231915	Uspl1	20.06	22.56	21.16	20.8	16.95	18.68	42.82	46.37	45.93	40.85	34.95	38.31	1096	1232	1174	1128	900	976
77604	77604	Rbm12b2	5.77	5.83	5.35	4.23	4.22	4.7	12.31	11.97	11.62	8.31	8.69	9.63	363.48	366.96	358.1	245.09	261.36	272.38
11553	11553	Adra2c	0	0	0	0	0	0	0	0	0	0	0	0	0	0	0	0	0	0
12775	12775	Ccr7	0	0	0	0	0	0	0	0	0	0	0	0	0	0	0	0	0	0
231042	231042	Nupl2	11.27	6.89	10.9	6.32	10.31	11.03	24.05	14.16	23.65	12.42	21.26	22.62	499	305	489	275	442	470
228033	228033	Atp5g3	227.3	306.29	219.06	297.32	282.38	283.91	485.28	629.42	475.47	583.94	582.23	582.06	1501	1981	1463	1927	1751	1835
74004	74004	Jakmip3	0.1	0.11	0.14	0.03	0.04	0.09	0.22	0.23	0.31	0.07	0.09	0.18	10	7	12	2	4	6
18813	18813	Pa2g4	55.05	54.07	57.26	58.37	61.07	57.68	117.53	111.1	124.28	114.63	125.93	118.25	1993	1944	2087	2086	2144	2012
245368	245368	Zfp300	0.08	0.21	0.04	0.16	0.11	0.07	0.16	0.42	0.09	0.31	0.23	0.15	7.36	18.4	4	15	10	5
225631	225631	Onecut2	1.53	0.43	1.63	0.1	0.2	0.36	3.27	0.87	3.53	0.19	0.41	0.73	159	93	169	21	21	30
320145	320145	Sp8	0.01	0	0.01	0	0	0	0.03	0	0.03	0	0	0	1	0	1	0	0	0
80859	80859	Nfkbiz	11.59	5.14	12.9	5.6	9.71	10.14	24.74	10.55	28.01	11	20.03	20.79	651	286	730	310	529	549
14964	14964	H2-D1	17.04	28.45	14.62	80.49	40.57	39.4	36.39	58.46	31.74	158.09	83.64	80.78	418.29	692.94	361.39	1948.53	964.92	932.02
108169096	108169096	Gm46933	0.17	0.52	0.34	0.41	0.48	0.48	0.37	1.08	0.75	0.8	0.98	0.98	3	9	6	7	8	8
117589	117589	Asb7	4.08	3.87	4.25	4.33	4.22	4.47	8.7	7.95	9.22	8.5	8.69	9.16	324	316	340	343	329	343
239250	239250	Slitrk6	0	0	0	0	0	0	0	0	0	0	0	0	0	0	0	0	0	0
107508	107508	Eprs	60.41	46.01	61.26	48.37	50.75	50.94	128.98	94.54	132.96	95	104.63	104.44	4691	3551	4789	3712	3823	3812
69053	69053	1810013L24Rik	12.01	13.06	12.61	13.57	12.02	10.56	25.63	26.84	27.37	26.65	24.79	21.65	765	827	809	854	743	648
18458	18458	Pabpc1	849.57	1135.5	848.28	1165.54	1123.06	1091.96	1813.81	2333.46	1841.19	2289.13	2315.57	2238.74	36281	48171	36471	49149	46508	44925
107568	107568	Wwp1	16.75	13.07	17.64	12	13.35	12.41	35.76	26.86	38.29	23.58	27.53	25.45	1734	1346	1839	1229	1342	1239
19158	19158	Cyth2	57.99	41.62	56.4	43.85	51.65	57.34	123.8	85.54	122.42	86.12	106.49	117.55	1720	1261	1577	1232	1560	1608
75329	75329	Atf7ip2	0.15	0.16	0.36	0.12	0.38	0.27	0.32	0.33	0.79	0.23	0.79	0.56	4	5	15	5	15	11
217845	217845	Ifi27l2b	0.15	0	0	0	0	0	0.31	0	0	0	0	0	2	0	0	0	0	0
54519	54519	Apbb1ip	0.06	0.21	0.08	0.29	0.28	0.05	0.13	0.44	0.17	0.58	0.57	0.11	2	8	3	11	9	2
217449	217449	Trappc12	7.86	12.85	8.44	11.34	9.45	10.04	16.79	26.4	18.33	22.28	19.49	20.59	386	622	420	545	450	475
14009	14009	Etv1	4.6	6.62	4.22	7.03	8.76	8.18	9.83	13.6	9.17	13.8	18.07	16.78	344	480	322	530	642	604
69550	69550	Bst2	42.16	54.32	38.75	90.92	50.82	47.56	90.01	111.63	84.1	178.57	104.79	97.5	379	483	351	803	442	413
72795	72795	Ttc19	7.3	8.41	8.34	6.76	6.25	6.01	15.59	17.28	18.09	13.28	12.89	12.32	289	291	337	250	263	220
11980	11980	Atp8a1	0.04	0.32	0.02	0.2	0	0	0.08	0.66	0.04	0.4	0	0	4	38	2	24	0	0
70893	70893	Glb1l3	0	0	0	0	0	0	0	0	0	0	0	0	0	0	0	0	0	0
68035	68035	Rbm42	55.94	59.69	53.07	54.17	52.5	54.61	119.43	122.66	115.18	106.4	108.25	111.97	1340	1419	1280	1280	1219	1261
57296	57296	Psmd8	279.95	163.03	274.9	219.28	239.68	234.63	597.69	335.02	596.66	430.66	494.17	481.04	5824	3365	5759	4498	4832	4706
258783	258783	Olfr920	0.04	0.04	0.07	0.04	0.11	0	0.08	0.07	0.15	0.07	0.23	0	1	1	2	1	3	0
71704	71704	Arhgef3	11.48	19.35	11.74	18.02	14.4	13.93	24.51	39.77	25.48	35.38	29.69	28.56	654	1091	673	1011	797	763
110173	110173	Manba	5.65	10.8	6.11	17	14.59	14.5	12.05	22.19	13.26	33.39	30.07	29.73	322	612	351	958	807	797
23845	23845	Clec5a	0	0	0	0	0	0	0	0	0	0	0	0	0	0	0	0	0	0
414077	414077	Wdr83os	74.54	112.36	83.92	114.86	93.15	93.27	159.15	230.9	182.15	225.58	192.05	191.22	534	795	606	807	645	646
140577	140577	Ankrd6	3.23	3.45	2.82	1.82	2.87	2.98	6.9	7.09	6.12	3.57	5.92	6.11	224	239	197	124	197	201
100862375	100862375	Entpd4b	20.35	23.28	20.49	25.94	25.66	26.86	43.44	47.83	44.48	50.95	52.91	55.08	938	1067	952	1182.42	1148	1194
232975	232975	Atp1a3	0.02	0.02	0	0.04	0	0	0.04	0.04	0	0.07	0	0	1	1	0	2	0	0
69710	69710	Arap1	8.54	5.87	8.71	5.59	5.76	5.94	18.24	12.06	18.91	10.97	11.87	12.19	797	508	818	471	503	508
209200	209200	Dtx3l	1.42	5.93	1.79	5.28	1.95	1.93	3.04	12.19	3.88	10.37	4.03	3.96	117	485	148	429	156	153
244209	244209	Cyp2r1	0	0	0	0.27	0.16	0	0	0	0	0.53	0.32	0	0	0	0	5	2	0
19219	19219	Ptger4	2.75	5.37	2.42	9.41	7.8	7.92	5.87	11.03	5.25	18.48	16.08	16.24	139	269	124	471	384	387
118568452	118568452	Rpa4	0	0	0	0	0	0	0	0	0	0	0	0	0	0	0	0	0	0
78890	78890	Trmt44	7.62	5.58	6.77	5.41	7	7.26	16.27	11.46	14.7	10.63	14.44	14.89	390	282	354	283	357	353
16178	16178	Il1r2	0	0.14	0	0.21	0	0	0	0.28	0	0.42	0	0	0	2	0	4	0	0
69640	69640	Fam83g	0	0	0.01	0.07	0	0	0	0	0.03	0.13	0	0	0	0	1	5	0	0
14864	14864	Gstm3	0	0	0.06	0	0	0.13	0	0	0.14	0	0	0.27	0	0	1	0	0	2
213649	213649	Arhgef19	2.33	1.59	1.72	1.8	2.28	1.84	4.98	3.27	3.73	3.54	4.71	3.78	124	84	92	93	115	94
18175	18175	Nrap	18.88	9.18	17.67	45.28	56.64	52.87	40.32	18.86	38.36	88.94	116.78	108.4	1606	778	1517	3815	4683	4339
74330	74330	Dnajc14	26.23	29.21	26	29.26	29.29	30.18	56	60.03	56.44	57.46	60.39	61.88	1774	1964	1774	1956	1922	1963
240087	240087	Mdc1	25.5	26.08	24.99	21.93	28.06	25.93	54.44	53.6	54.24	43.06	57.85	53.17	2967	3017	2920	2527	3155	2894
320311	320311	Rnf152	0	0.02	0	0	0	0	0	0.03	0	0	0	0	0	2	0	0	0	0
71853	71853	Pdia6	192.2	269.51	192.47	266.06	229.5	237.41	410.33	553.84	417.75	522.54	473.18	486.73	6037	8406	6087	8248	6989	7186
57339	57339	Jph1	20.72	9.77	23.32	7.44	10.89	9.6	44.23	20.07	50.61	14.62	22.45	19.69	1187	569	1288	395	598	563
102334	102334	Ankrd10	59.26	64.5	58.82	82.05	81.4	86.3	126.52	132.54	127.68	161.14	167.83	176.93	3041	3120	3079	3846	4027	4174
107607	107607	Nod1	0.52	2.5	0.62	8.08	1.73	1.48	1.1	5.14	1.34	15.87	3.57	3.04	35	164	42	542	112	95
52504	52504	Cenpo	5.67	5.68	5.29	6.2	7.4	7.04	12.1	11.68	11.48	12.17	15.26	14.43	186	184	176	201	232	219
118568052	118568052	LOC118568052	0	0	0	0	0	0	0	0	0	0	0	0	0	0	0	0	0	0
69387	69387	Dnajb13	0	0	0	0	0.06	0	0	0	0	0	0.12	0	0	0	0	0	1	0
56401	56401	P3h1	24.24	30.88	23.56	38.82	33.4	33.67	51.76	63.46	51.13	76.24	68.87	69.03	1187	1502	1161	1877	1586	1588
18387	18387	Oprk1	0	0.01	0	0	0	0	0	0.03	0	0	0	0	0	1	0	0	0	0
74157	74157	Cmtr1	17.77	19.93	17.38	19.08	20.03	18.89	37.94	40.96	37.73	37.47	41.3	38.73	1819	2028	1791	1930	1989	1862
20680	20680	Sox7	0	0	0	0	0	0	0	0	0	0	0	0	0	0	0	0	0	0
218734	218734	3830406C13Rik	7.35	8.78	6.05	9	8.96	9.03	15.7	18.04	13.13	17.68	18.47	18.52	177.61	240.11	178.27	219	180.04	224.29
20111	20111	Rps6ka1	8.61	10.2	8.74	8.76	6.92	7.07	18.38	20.96	18.96	17.2	14.27	14.5	413	488	424	417	328	328
100182	100182	Akna	1.55	1.96	1.57	3.73	2.58	2.46	3.32	4.03	3.4	7.32	5.32	5.04	132	164	136	310	207	201
20955	20955	Vamp7	4.41	6.75	5.1	6.01	5.06	6.11	9.42	13.87	11.07	11.8	10.43	12.53	170	259	198	229	189	227
68554	68554	Cebpzos	11.58	13.69	12.24	13.89	12.9	12.06	24.72	28.13	26.58	27.27	26.61	24.72	138	140	153	155	145	147
19698	19698	Relb	7.84	6.27	8.14	8.6	7.54	7.73	16.75	12.88	17.68	16.88	15.56	15.85	263	204	272	280	239	244
99681	99681	Tchh	0.45	0.05	0.34	0.1	0.14	0.28	0.96	0.11	0.74	0.19	0.3	0.57	42	5	32	9	13	25
224019	224019	Tmem191c	1.47	2.17	1.3	2.56	1.68	1.52	3.14	4.46	2.83	5.02	3.46	3.13	28	41	25	48	31	28
66337	66337	Fam229b	2.66	2.37	1.9	2.03	3.63	2.67	5.68	4.87	4.13	3.98	7.49	5.47	21	18	14	16	25	21
54366	54366	Ctnnal1	14.36	20.64	15.97	22.61	17.61	18.28	30.65	42.41	34.65	44.41	36.31	37.49	820	1172	916	1276	976	1008
228807	228807	Zfp341	2.15	1.83	1.85	1.7	2.21	2.1	4.59	3.76	4.01	3.34	4.55	4.3	107	90	92	83	106	100
20833	20833	Ssrp1	97.43	104.41	91.61	109.06	110.99	117.06	208	214.56	198.83	214.19	228.84	240	4083	4351	3910	4592	4562	4752
19942	19942	Rpl27	248.52	338.84	269.11	364.72	301.73	285.02	530.58	696.31	584.09	716.3	622.12	584.35	1926	2595	2102	2774	2261	2135
93706	93706	Pcdhgc3	88.82	100.96	89.79	80.78	83.53	76.92	189.62	207.47	194.88	158.65	172.23	157.7	6571.65	7424.24	6687.52	5905.07	5995.29	5481.1
54354	54354	Rassf5	2.59	1.02	2.27	2.6	1.79	1.92	5.53	2.09	4.93	5.11	3.68	3.93	136	53	120	135	91	97
109161	109161	Ube2q2	9.65	10.85	9.05	8.61	9.25	9.62	20.6	22.3	19.65	16.9	19.06	19.72	431	481	406	379	400	413
12686	12686	Elovl3	0.11	0.19	0.09	0.38	0.19	0.09	0.24	0.38	0.19	0.74	0.39	0.19	3	5	2	10	5	2
73847	73847	Fam110a	11.31	8.4	11.42	9.7	13.69	12.47	24.14	17.26	24.78	19.05	28.22	25.57	282	208	286	238	330	300
68431	68431	Fbxl15	7.26	7.7	5.77	7.61	5.27	5.43	15.5	15.83	12.53	14.94	10.86	11.13	132	135	106	138	92	93
327655	327655	Ppip5k1	27.36	18.27	26.95	24.48	29.77	28.59	58.4	37.54	58.49	48.07	61.38	58.61	2449	1641	2491	2180	2593	2472
320522	320522	Bhlha9	0.06	0	0	0	0	0	0.14	0	0	0	0	0	1	0	0	0	0	0
56635	56635	Prl2a1	0	0	0	0	0	0	0	0	0	0	0	0	0	0	0	0	0	0
74466	74466	Mfsd13b	0.7	0.41	0.77	0.48	1.03	1.1	1.5	0.85	1.67	0.94	2.13	2.26	21	12	24	14	31	32
381199	381199	Tmem151a	1.2	0.65	1.28	0.97	0.47	0.55	2.55	1.34	2.79	1.9	0.96	1.14	74	40	80	59	28	33
20788	20788	Srebf2	71.96	127.27	73.17	129.63	100.67	102.08	153.64	261.54	158.83	254.59	207.57	209.29	5388	9561	5531	9609	7330	7413
109093	109093	Rars2	8.18	7.81	8.43	9.22	8.88	9.58	17.46	16.04	18.3	18.11	18.32	19.63	221	210	229	243	231	251
18624	18624	Pepd	17.85	21.59	17.43	18.13	12.56	13.48	38.11	44.36	37.82	35.61	25.89	27.63	471	565	465	474	320	342
14119	14119	Fbn2	3.74	5.01	3.88	2.77	1.5	1.33	7.97	10.3	8.43	5.43	3.1	2.72	641	849	672	469	250	214
18988	18988	Pou2f3	0	0	0	0	0	0.03	0	0	0	0	0	0.06	0	0	0	0	0	1
14827	14827	Pdia3	404.94	394.04	389.19	408.33	392.29	417.93	864.54	809.76	844.74	801.96	808.84	856.84	16092	15554	15571	16021	15117	16001
100328588	100328588	Il4i1b	0	0.18	0	0.12	0	0	0	0.37	0	0.23	0	0	0	6	0	4	0	0
56613	56613	Rps6ka4	22.71	20.35	19.99	23.31	22.73	23.22	48.49	41.83	43.38	45.77	46.86	47.61	1093	972	969	1105	1062	1075
76654	76654	Upp2	0	0	0	0	0	0	0	0	0	0	0	0	0	0	0	0	0	0
140486	140486	Igf2bp1	7.51	7.25	6.97	5.64	5.64	5.62	16.04	14.9	15.14	11.08	11.63	11.53	1021	980	954	758	744	736
100034748	100034748	A930017K11Rik	0.09	0.06	0.1	0	0.09	0.06	0.19	0.12	0.21	0	0.18	0.12	3	2	4	0	3	2
68616	68616	Gdpd3	0.22	0.23	0.22	0.08	0.23	0.16	0.48	0.47	0.48	0.15	0.48	0.32	3	3	3	1	3	2
474160	474160	Smim40	0	0	0	0	0	0	0	0	0	0	0	0	0	0	0	0	0	0
74043	74043	Pex26	4.95	6.19	5.02	5.37	4.8	4.91	10.57	12.73	10.9	10.55	9.91	10.06	315	390	322	338	292	302
140570	140570	Plxnb2	114.95	92.33	114.17	85.94	96.35	93.82	245.41	189.74	247.81	168.79	198.66	192.34	11900	9479	11879	8810	9669	9351
19243	19243	Ptp4a1	22.24	18.62	23.41	18.25	21.51	21.53	47.49	38.27	50.82	35.83	44.36	44.14	1439	1198	1525	1166	1350	1341
100302688	100302688	Gm17455	0	0	0	0	0	0	0	0	0	0	0	0	0	0	0	0	0	0
269338	269338	Vps39	10.58	11.07	10.47	9.47	10.65	9.94	22.59	22.74	22.72	18.6	21.96	20.37	724	751	720	638	706	654
101544	101544	Zfp575	0.05	0.12	0.1	0.1	0.05	0.05	0.1	0.25	0.21	0.19	0.1	0.1	2.01	5.01	4.02	4.01	1.92	2.01
229214	229214	Qrfpr	0.04	0	0	0.04	0.04	0	0.08	0	0	0.08	0.08	0	1	0	0	1	1	0
17329	17329	Cxcl9	0	0	0	0	0	0	0	0	0	0	0	0	0	0	0	0	0	0
98910	98910	Usp6nl	23.77	17.72	23.52	14.65	15.82	16.77	50.75	36.42	51.05	28.77	32.61	34.39	2042	1511	2050	1251	1366.01	1419
76832	76832	Hyls1	5.35	4.21	5.92	5.07	8.35	9.79	11.43	8.65	12.85	9.96	17.22	20.08	123	96	137	115	186	217
54615	54615	Npff	2.02	2.07	1.67	1.73	2.8	3.12	4.31	4.25	3.62	3.4	5.77	6.39	6	6	5	5	8	9
78306	78306	Tsga10ip	0	0.08	0	0.04	0	0	0	0.17	0	0.08	0	0	0	2	0	1	0	0
69938	69938	Scrn1	108.68	91.03	109.82	139.27	135.95	130.77	232.02	187.08	238.37	273.53	280.3	268.11	2820	2324	2845	3543	3387	3252
21749	21749	Terf1	5.3	4.94	5.03	5.98	5.43	5.96	11.31	10.14	10.92	11.73	11.19	12.21	177	164	169	197	176	192
24063	24063	Spry1	5.29	8.99	6.27	7.52	8.71	8.78	11.3	18.48	13.61	14.76	17.96	18	182	308	217	252	297	291
109294	109294	Prex2	0.12	0.4	0.07	0.62	0.1	0.04	0.25	0.82	0.14	1.21	0.2	0.08	11	54	12	95	11	7
74020	74020	Cpne4	0	0.02	0	0	0	0	0	0.04	0	0	0	0	0	1	0	0	0	0
229503	229503	Rrnad1	7.63	8.52	7.5	6.77	6.13	6.91	16.29	17.51	16.28	13.3	12.65	14.17	282	311	282	258	221	240
12479	12479	Cd1d1	1.22	1.65	1.67	1.91	3.47	3.92	2.61	3.4	3.62	3.76	7.15	8.04	32	43	45	49	89	99
20353	20353	Sema4c	5.05	5.72	5.29	6.29	6.18	7.29	10.78	11.76	11.49	12.35	12.74	14.95	304	335	318	370	356	413
320747	320747	Lingo4	0	0	0	0	0	0	0	0	0	0	0	0	0	0	0	0	0	0
76238	76238	Grhpr	23.59	22.47	21.66	21.12	17.76	19.61	50.36	46.19	47.01	41.47	36.61	40.21	399	377	369	352	291	320
244049	244049	Mctp2	0.8	0.29	0.81	0.33	0.61	0.55	1.71	0.6	1.77	0.65	1.27	1.12	77	27	77	30	58	45
69332	69332	Lelp1	0	0	0	0	0	0	0	0	0	0	0	0	0	0	0	0	0	0
94067	94067	Mrpl43	40.31	53.83	37.95	45.3	38.93	36.73	86.07	110.63	82.37	88.96	80.28	75.31	636	842	603	704	595	559
321007	321007	Serac1	4.34	3.19	4.01	3.61	4.03	3.95	9.28	6.56	8.7	7.09	8.31	8.09	383	268	336	307	335	322
81601	81601	Kat5	31.09	39.1	29.62	37.85	33.74	31.91	66.38	80.36	64.28	74.34	69.57	65.43	876	1110	840	1073	923	886
16971	16971	Lrp1	61.22	39.41	59.61	49.41	53.25	50.46	130.71	80.99	129.39	97.04	109.79	103.45	15002	9602	14703	11967	12659	11903
28010	28010	Miip	9.63	10.01	9.27	9.56	13.06	13.99	20.57	20.56	20.12	18.78	26.92	28.68	243	249	232	239	316	340
13863	13863	Lcn5	0	0	0	0	0	0	0	0	0	0	0	0	0	0	0	0	0	0
69731	69731	Gemin7	71.4	69.03	62.53	62.7	61.02	68.86	152.43	141.85	135.72	123.14	125.81	141.17	588	562	519	507	486	548
64930	64930	Tsc1	7.7	7.19	6.65	6.99	5.77	6.19	16.44	14.78	14.44	13.72	11.89	12.69	957	887	831	858	695	741
100312471	100312471	Vmn1r3	0	0	0	0	0	0	0	0	0	0	0	0	0	0	0	0	0	0
26399	26399	Map2k6	4.77	9.89	5.03	11.46	9.3	9.88	10.19	20.32	10.91	22.51	19.18	20.25	216	510	251	504	449	483
100048658	100048658	Ddx43	0.16	0.38	0.06	0.23	0.19	0.36	0.34	0.78	0.13	0.44	0.4	0.73	4	7	2	7	4	11
623279	623279	Dok6	0.17	0.39	0.19	0.25	0.19	0.18	0.36	0.8	0.42	0.48	0.4	0.37	28	64	32	40	31	29
114615	114615	Elac1	1.2	1.4	1.43	0.58	0.77	1.01	2.57	2.88	3.1	1.14	1.6	2.08	103	114	117	47	61	84
72198	72198	Mtrex	17.6	17.71	16.74	17.9	17.55	17.48	37.57	36.4	36.34	35.15	36.19	35.84	897	899	858	901	867	857
75690	75690	Vsig10l	1.27	2.12	1.59	2.38	1.97	2.17	2.7	4.36	3.44	4.67	4.06	4.45	72	117	88	128	108	117
68944	68944	Tmco1	12.07	13.6	12.77	11.81	11.71	13.84	25.77	27.95	27.71	23.2	24.15	28.38	850	952	905	822	800	939
232875	232875	Zscan18	0	0.05	0	0.04	0	0	0	0.11	0	0.07	0	0	0	3	0	2	0	0
14427	14427	Galr1	0	0	0	0	0	0	0	0	0	0	0	0	0	0	0	0	0	0
17766	17766	Nudt1	13.31	15.68	13.35	14.3	15.92	15.81	28.43	32.22	28.99	28.08	32.82	32.42	161	188	164	172	185	185
57265	57265	Fzd2	18.78	41.73	18.1	23.85	16	16.28	40.08	85.75	39.29	46.84	33	33.38	1056	2332	1025	1325	873	882
19876	19876	Robo1	0.02	0.22	0.03	0.13	0.01	0.02	0.05	0.46	0.07	0.25	0.02	0.05	3	27	4	16	1	3
269788	269788	Lhfpl4	0.15	0.01	0.3	0.01	0.08	0.08	0.31	0.03	0.66	0.03	0.17	0.17	11	1	23	1	6	6
107746	107746	Rapgef1	52.09	32.86	51.05	36.44	43.15	39.73	111.21	67.53	110.8	71.56	88.98	81.45	4825	3033	4761	3334	3887	3536
235636	235636	Rtp3	0	0	0	0	0	0	0	0	0	0	0	0	0	0	0	0	0	0
110895	110895	Slc9a4	0	0	0	0.07	0	0	0	0	0	0.14	0	0	0	0	0	4	0	0
54380	54380	Smarcal1	10.57	12.32	9.62	12.15	12.85	13.9	22.56	25.32	20.89	23.86	26.49	28.49	524	639	501	606	640	652
319176	319176	H2ac20	0.36	0.32	0	0	0.32	0	0.76	0.65	0	0	0.66	0	1.19	1.03	0	0	1.03	0
80782	80782	Klrb1b	0.35	0.07	0.15	0.03	0.1	0.07	0.76	0.14	0.33	0.07	0.2	0.14	11	2	5	1	3	2
78803	78803	Fbxo43	0.08	0	0.06	0.04	0.1	0.03	0.17	0	0.12	0.07	0.2	0.06	3	0	4	2	6	2
232946	232946	Bloc1s3	4.49	7.49	5.12	4.17	4.23	4.91	9.59	15.38	11.11	8.18	8.71	10.06	121	200	139	111	110	127
65221	65221	Slc15a3	0	0	0.06	0.06	0	0.06	0	0	0.12	0.11	0	0.12	0	0	2	2	0	2
68938	68938	Aspscr1	37.27	42.65	36.9	43.78	40.3	43.7	79.58	87.64	80.09	85.98	83.1	89.6	992	1129	989	1152	1039	1119
67928	67928	Abca14	0	0	0	0	0	0	0	0	0	0	0	0	0	0	0	0	0	0
14227	14227	Fkbp2	102.63	99.82	93.61	157.89	149.98	146.36	219.11	205.14	203.18	310.1	309.23	300.07	632.33	607.31	581.36	953.46	890.51	872.22
66410	66410	Mterf3	18.46	15.7	17.49	16.57	17.34	16.81	39.41	32.27	37.96	32.55	35.76	34.46	403	341	382	360	367	361
14168	14168	Fgf13	0.1	6.81	0.13	4.36	0.14	0.22	0.22	14	0.27	8.57	0.28	0.46	3	267	4	171	5	8
13076	13076	Cyp1a1	0.03	0.36	0.1	0.05	0.42	0.4	0.05	0.74	0.22	0.1	0.86	0.81	1	14	4	2	16	15
65079	65079	Rtn4r	0.9	0.65	0.92	1.05	1.07	1.3	1.91	1.33	2.01	2.07	2.21	2.67	25	18	26	29	29	35
23917	23917	Impdh1	56.4	31.69	56.91	49.25	67.62	61.45	120.41	65.13	123.53	96.73	139.42	125.99	2091	1162	2128	1800	2445	2199
74054	74054	4931406B18Rik	0	0	0	0	0	0	0	0	0	0	0	0	0	0	0	0	0	0
98985	98985	Clp1	4.69	5.41	4.06	5.6	4.49	4.24	10.02	11.12	8.81	10.99	9.25	8.69	124	142	108	146	115	108
21950	21950	Tnfsf9	111.59	84.09	108.54	87.48	81.24	75.07	238.24	172.8	235.58	171.8	167.51	153.92	1680	1237	1654	1307	1153	1105
67111	67111	Naaa	11.67	14.88	11.48	22.24	23.1	24.34	24.92	30.58	24.92	43.69	47.64	49.91	421	533	417	792	808	846
18996	18996	Pou4f1	0.05	0.19	0.05	0.12	0.02	0	0.11	0.38	0.11	0.24	0.04	0	3	13	3	7	1	0
229096	229096	Ythdf3	29.24	31.98	29.82	26.64	26.82	28.84	62.42	65.71	64.73	52.31	55.29	59.12	2384	2536	2437	2156	2112	2194
14924	14924	Magi1	15.5	12.84	14.47	9.18	12.44	12.16	33.1	26.38	31.4	18.02	25.65	24.94	1949	1588	1846	1128	1517	1460
12709	12709	Ckb	16.87	10.32	14.98	31.51	22.97	25.65	36.01	21.21	32.52	61.88	47.36	52.59	341	207	305	628	450	500
68235	68235	Mturn	14.92	30.55	14.54	24.86	19.47	19.63	31.86	62.77	31.56	48.83	40.15	40.24	1259	2562	1235	2073	1594	1595
23874	23874	Farsb	21.94	20.95	19.32	22.31	21.51	21.62	46.84	43.05	41.94	43.81	44.36	44.32	720	680	641	712	679	688
102643210	102643210	Gm38664	0.19	0.19	0.13	0.19	0.15	0.02	0.41	0.4	0.27	0.38	0.32	0.05	9	9	6	9	7	1
19271	19271	Ptprj	6.04	5.01	5.9	4.89	4.74	3.79	12.9	10.3	12.81	9.61	9.78	7.78	622	591	635	547	511	454
432628	432628	Mfsd2b	0.08	0.17	0.31	0.23	0.1	0.31	0.16	0.35	0.67	0.46	0.21	0.64	3	8	13	11	4	12
66500	66500	Slc30a7	10.79	13.01	10.05	12.37	13	11.9	23.05	26.74	21.81	24.3	26.8	24.39	565	727	595	754	618	653
69072	69072	Ebna1bp2	15.58	15.17	15.68	15.6	14.44	15.85	33.27	31.18	34.03	30.64	29.78	32.5	702	679	711	694	631	688
74561	74561	Nkx6-3	0	0	0	0.03	0	0.03	0	0	0	0.06	0	0.06	0	0	0	1	0	1
235135	235135	Tmem45b	2.84	2.17	2.9	1.9	2.38	2.07	6.07	4.45	6.3	3.72	4.91	4.25	110.08	84.97	116.51	74.66	92.15	79.64
66459	66459	Pyurf	5.34	9.56	5.31	7.31	5.32	5.47	11.41	19.64	11.52	14.36	10.96	11.22	460	818	460	622	444	454
17314	17314	Mgmt	1.77	1.22	1.4	2.44	1.6	2.99	3.78	2.52	3.03	4.79	3.3	6.12	17	12	14	23	16	28
192161	192161	Pcdha9	0	0	0	0	0	0	0	0	0	0	0	0	0	0	0	0	0	0
54357	54357	Epb41l4b	17.58	25.92	18.54	18.45	15.07	14.85	37.53	53.26	40.24	36.23	31.08	30.45	833	1234	876	852	671	662
232078	232078	Thnsl2	0.67	0.55	0.54	0.9	0.99	0.91	1.44	1.13	1.18	1.77	2.03	1.87	20	16	16	26	28	26
328092	328092	Dtd2	4.17	5.72	4.52	4.51	6.76	5.7	8.89	11.76	9.82	8.86	13.95	11.68	105	137	105	105	129	132
100216455	100216455	Gm14124	0	0.04	0	0.02	0	0	0	0.09	0	0.04	0	0	0	2	0	1	0	0
12313	12313	Calm1	135.94	145.39	140.56	174.63	162.13	163.99	290.23	298.78	305.08	342.98	334.29	336.21	8778	9330	9137	11140	10155	10199
100038417	100038417	Spink13	0.13	0.12	0.11	0	0	0	0.28	0.24	0.25	0	0	0	1	1	1	0	0	0
13016	13016	Ctbp1	213.35	193.19	207.98	199.49	275.16	268.19	455.49	397.01	451.41	391.8	567.34	549.84	7758	6965	7621	7184	9711	9405
216805	216805	Flcn	22.34	24.31	21.8	23.29	19.87	20.54	47.7	49.95	47.31	45.74	40.96	42.1	1117	1204	1081	1126	958	984
12539	12539	Cdc37	113	121.48	117.25	124.2	116.49	111.26	241.26	249.64	254.48	243.93	240.18	228.11	2521	2691	2634	2734	2518	2392
12934	12934	Dpysl2	3.3	4.71	3.72	7.51	7.51	8.21	7.04	9.67	8.07	14.74	15.49	16.82	230	326	261	517	508	551
16490	16490	Kcna2	0	0	0	0	0	0	0	0	0	0	0	0	0	0	0	0	0	0
28028	28028	Mrpl50	10.43	12.17	9.64	9.71	9.88	10.55	22.26	25.02	20.93	19.06	20.37	21.63	320	371	298	294	294	312
50798	50798	Gne	9.45	9.37	8.98	7.28	6.95	6.66	20.17	19.25	19.48	14.3	14.32	13.66	834	828	801	641	599	573
18768	18768	Pkib	0.59	0.46	0.34	0.75	0.36	1	1.27	0.95	0.73	1.47	0.74	2.05	25	23	29	38	19	30
625558	625558	Gm6600	0	0	0	0.02	0	0	0	0	0	0.04	0	0	0	0	0	1	0	0
93887	93887	Pcdhb16	0.47	1.26	0.45	0.58	0.22	0.25	0.99	2.59	0.98	1.14	0.46	0.51	39	105	38	48	18	20
217369	217369	Uts2r	0	0	0	0	0	0	0	0	0	0	0	0	0	0	0	0	0	0
109151	109151	Chd9	9.73	10.94	9.73	8.53	6.22	5.41	20.77	22.49	21.12	16.75	12.83	11.1	1836	2043	1852	1595.3	1148	971
107526	107526	Gimap4	0.29	0.52	0.34	1.38	1.12	0.78	0.62	1.06	0.73	2.71	2.31	1.59	7	13	7	32	28	18
54402	54402	Stk19	19.54	22.85	21.6	19.32	16.35	19.56	41.71	46.96	46.88	37.94	33.72	40.09	264	306	294	257	214	255
50917	50917	Galns	25.95	40.35	25.83	57.52	39.36	38.98	55.41	82.92	56.07	112.96	81.15	79.91	985	1503	989	2157	1444	1425
11853	11853	Rhoc	306.04	314.63	298.17	408.19	329.17	303.56	653.38	646.58	647.17	801.68	678.71	622.36	4026	4102	3950	5284	4195	3853
68198	68198	Ndufb2	26.26	35.51	30.74	40.57	34.5	37.6	56.07	72.98	66.72	79.68	71.13	77.1	251	336	296	381	319	347
50759	50759	Fbxo16	0.1	0.44	0.12	0.48	0.61	0.67	0.22	0.91	0.26	0.95	1.26	1.37	6	26	7	28	35	38
18646	18646	Prf1	0	0	0	0	0	0	0	0	0	0	0	0	0	0	0	0	0	0
110593	110593	Prdm2	30.98	23.1	31.86	22.03	27.72	23.89	66.14	47.47	69.15	43.27	57.16	48.98	3649	2726	3756	2518	3163	2769
75141	75141	Rasd2	0	0	0.07	0	0	0	0	0	0.15	0	0	0	0	0	3	0	0	0
23796	23796	Aplnr	0.05	0.16	0.04	0.06	0.06	0.04	0.12	0.34	0.08	0.11	0.12	0.08	3	9	2	3	3	2
99887	99887	Tlcd4	4.79	2.55	5.63	1.96	4.78	4.03	10.22	5.24	12.22	3.85	9.85	8.26	278	141	340	122	308	344
108167434	108167434	Gm45988	0	0.15	0	0	0	0	0	0.31	0	0	0	0	0	3.32	0	0	0	0
94213	94213	Ddx50	37.13	33.52	36.6	32.47	35.2	34.32	79.28	68.88	79.44	63.77	72.57	70.37	1574	1394	1556	1357	1446	1397
109934	109934	Abr	13.95	14.25	14.8	18.45	18.39	18.56	29.78	29.28	32.12	36.23	37.91	38.06	1079	1102	1151	1397	1392	1376
110326	110326	Tas1r1	0.29	0.45	0.24	0.54	0.1	0.35	0.62	0.93	0.51	1.05	0.2	0.71	13	19	10	23	4	14
242506	242506	Frmd3	0	0	0	0	0	0	0	0	0	0	0	0	0	0	0	0	0	0
65107	65107	Lrp10	72.03	90.49	73.1	80.3	75.47	77.6	153.78	185.96	158.66	157.72	155.6	159.1	3314	4133	3387	3650	3365	3438
12006	12006	Axin2	11.46	11.15	10.53	6.05	6.07	6.4	24.46	22.92	22.86	11.88	12.51	13.12	769	726	718	402	388	407
108168555	108168555	Gm20896	0	0	0	0	0	0	0	0	0	0	0	0	0	0	0	0	0	0
668166	668166	Zxdb	6.85	6.29	6.61	5.78	6.36	6.65	14.62	12.93	14.35	11.35	13.11	13.63	614	561	597	512	553	574
20364	20364	Selenow	53.41	57.84	55.72	63.01	52.83	60.8	114.04	118.85	120.94	123.76	108.93	124.65	388	415	408	449	371	427
22592	22592	Ercc5	9.94	6.37	9.87	5.18	6.51	7.14	21.23	13.09	21.41	10.16	13.42	14.63	629	404	628	322	398	434
53625	53625	B3gnt2	17.63	18.11	19.33	19.89	19.24	21.9	37.63	37.21	41.95	39.06	39.67	44.91	717	731	790	797	759	857
51793	51793	Ddah2	19.11	27.98	20.14	36.21	44	46.79	40.8	57.49	43.72	71.12	90.72	95.93	356	505	371	649	780	823
109272	109272	Mybpc1	0	0	0	0	0	0	0	0	0	0	0	0	0	0	0	0	0	0
72745	72745	Tmem161b	6.88	6.18	6.61	5.02	5.72	6.04	14.69	12.69	14.35	9.85	11.79	12.39	341	289	323	225	251	275
20526	20526	Slc2a2	0	0	0.05	0	0	0	0	0	0.11	0	0	0	0	0	2	0	0	0
219024	219024	Pip4p1	31.42	32.19	32.04	36.76	34.14	39.3	67.08	66.15	69.54	72.2	70.38	80.56	680	689	708	799	717	825
12579	12579	Cdkn2b	43.05	36.43	46.44	34.01	33.61	31.34	91.91	74.85	100.81	66.79	69.3	64.26	809	679	879	630	612	568
74349	74349	Fam160a2	9.55	6.06	9.5	5.3	6.08	6.27	20.39	12.46	20.61	10.41	12.53	12.86	1698	1072	1701	932	1048	1074
75801	75801	4930447C04Rik	0	0.02	0.04	0	0	0	0	0.05	0.08	0	0	0	0	1	1	0	0	0
105244808	105244808	Gm40353	0.07	0.08	0.04	0.04	0	0	0.16	0.15	0.08	0.07	0	0	2	2	1	1	0	0
20818	20818	Srprb	18.41	22.88	17.66	22.4	19.5	18.15	39.31	47.03	38.32	43.99	40.22	37.22	839	1036	810	1008	862	797
70028	70028	Dop1b	8.22	5.79	7.48	5.04	6.09	6.89	17.55	11.9	16.24	9.91	12.56	14.12	935	682	891	593	699	695
19730	19730	Ralgds	12.24	11.72	11.84	11.26	12.83	12.61	26.13	24.09	25.71	22.11	26.45	25.86	704	662	688	632	717	698
192140	192140	Tmc2	0	0	0.02	0	0	0	0	0	0.04	0	0	0	0	0	1	0	0	0
234852	234852	Chmp1a	51.18	55.78	55.6	52.65	50.19	53.86	109.27	114.63	120.69	103.4	103.49	110.42	1629	1763	1782	1654	1549	1652
108168203	108168203	Gm46487	0	0	0	0	0	0	0	0	0	0	0	0	0	0	0	0	0	0
56873	56873	Lmbr1	4.47	4.23	4.14	3.76	5.29	4.45	9.55	8.69	8.98	7.38	10.91	9.12	235	232	232	208	277	244
18787	18787	Serpine1	35.97	11.78	39.07	11.39	18.44	18.32	76.79	24.22	84.79	22.38	38.03	37.56	1659	540	1814	519	825	814
225341	225341	Lims2	22.64	4.08	23.19	4.11	12.63	12.55	48.34	8.38	50.34	8.06	26.04	25.72	552	98	569	100	298	295
26446	26446	Psmb3	201.7	257.87	184.27	253.43	201.08	217.01	430.62	529.92	399.95	497.74	414.6	444.9	1553	1962	1430	1915	1497	1615
70911	70911	Phyhipl	0.06	0.06	0.14	0.03	0	0	0.12	0.12	0.3	0.06	0	0	2	2	6	1	0	0
18738	18738	Pitpna	74.95	68.12	74.93	66.4	67.39	67.49	160.01	139.99	162.65	130.41	138.95	138.37	4399	3965	4427	3844	3831	3815
20907	20907	Stx1a	6.27	4.2	5.76	3.78	4.93	4.41	13.39	8.62	12.49	7.42	10.16	9.04	197	132	183	117	151	134
22693	22693	Zfp30	1.17	2.12	0.82	1.53	0.81	1.09	2.49	4.35	1.78	3.01	1.66	2.24	65	118	46	84	43	58
20102	20102	Rps4x	285.36	420.09	285.37	382.97	343.97	331.47	609.23	863.29	619.39	752.16	709.22	679.57	3351	4885	3376	4423	3911	3757
27973	27973	Vkorc1	49.22	62.85	45.48	87.41	59.04	59.06	105.08	129.16	98.72	171.67	121.73	121.08	393	496	366	669	444	448
21961	21961	Tns1	16.04	14.71	14.95	25.81	38.43	33.87	34.25	30.23	32.45	50.69	79.24	69.44	2388	2155	2243	3775	5492	4799
14460	14460	Gata1	0.07	0.18	0	0.33	0.23	0.15	0.16	0.38	0	0.66	0.47	0.31	2	5	0	9	6	4
216965	216965	Taok1	13.54	12.17	13.22	10.14	9.87	10.84	28.91	25.01	28.7	19.92	20.35	22.22	2763	2455	2715	2049	1950	2104
231125	231125	Zfyve28	3.6	6.79	3.72	9.18	10.48	9.87	7.69	13.96	8.07	18.04	21.6	20.23	204.04	388	206	514	568.9	550
22446	22446	Xlr3c	0	0	0	0	0	0	0	0	0	0	0	0	0	0	0	0	0	0
233057	233057	Zfp940	0.36	0.55	0.27	0.24	0.47	0.35	0.77	1.14	0.58	0.48	0.97	0.71	16	25	13	10	21	14
108167594	108167594	LOC108167594	0	0	0	0	0	0	0	0	0	0	0	0	0	0	0	0	0	0
71923	71923	Borcs6	8.46	11.82	8.17	11.5	7.88	7.48	18.06	24.3	17.73	22.59	16.26	15.34	217	301	211	291	196	185
58186	58186	Rad18	14.87	9.38	14.47	10.89	18.6	17	31.75	19.28	31.42	21.4	38.36	34.85	558	354	546	402	684	615
100861753	100861753	Gm21188	0	0	0	0	0	0	0	0	0	0	0	0	0	0	0	0	0	0
236915	236915	Arhgef9	3.9	3.31	3.62	1.9	2.48	2.13	8.32	6.81	7.85	3.73	5.11	4.38	339	289	323	167	212	183
60595	60595	Actn4	409.52	274.11	387.75	255.24	288.56	280.95	874.32	563.31	841.61	501.29	594.98	575.99	24700	16422	23540	15202	16883	16315
56050	56050	Cyp39a1	9.92	13.08	10.23	12.82	13.68	14.75	21.17	26.87	22.2	25.18	28.21	30.25	471	617	489	601	630	675
20852	20852	Stat6	21.5	16.43	21.59	23.05	24.95	25.74	45.9	33.77	46.86	45.26	51.45	52.77	1273	967	1287	1348	1433	1468
66714	66714	4921524J17Rik	24.84	20.08	24.81	17.28	21.68	22.03	53.04	41.27	53.84	33.94	44.7	45.17	551	442	554	378	466	471
50762	50762	Fbxo6	65.46	57.87	72.6	63.25	76.22	72.92	139.75	118.92	157.57	124.22	157.15	149.5	1098	980	1233	1065	1250	1192
234214	234214	Sorbs2	107.03	63.75	114.01	58.08	91	88.19	228.5	131	247.47	114.07	187.62	180.81	7759	4543	8253	4087	6336	6040
56213	56213	Htra1	55.81	86.61	56.74	167.2	119.77	122.03	119.16	177.99	123.15	328.39	246.94	250.18	1653	2547	1692	4887	3439	3483
545611	545611	Fam205a2	0	0.02	0	0	0	0	0	0.03	0	0	0	0	0	1	0	0	0	0
100756	100756	Usp30	31.54	26.32	33.09	20.52	27.6	26.23	67.34	54.09	71.83	40.3	56.91	53.78	1453	1210	1521	944	1226	1162
23807	23807	Arih2	22.47	20.59	22.53	19.75	19.57	21	47.97	42.32	48.9	38.79	40.36	43.06	1397.16	1277.01	1407.67	1213.3	1183.4	1255.3
241275	241275	Noxa1	0	0	0	0	0	0	0	0	0	0	0	0	0	0	0	0	0	0
76303	76303	Osbp	56.05	52.92	56.38	57.2	61.78	60.16	119.67	108.75	122.37	112.35	127.37	123.33	4090	3814	4133	4095	4354	4203
269344	269344	Ell3	0.43	0.73	0.3	1.04	0.4	0.49	0.91	1.5	0.64	2.03	0.81	1	10	17	7	24	9	11
54208	54208	Arl6ip1	26	67.69	24.08	63.92	35.34	35.03	55.52	139.11	52.26	125.54	72.87	71.81	812	2099	757	1970	1070	1054
13544	13544	Dvl3	30.94	26.85	31.82	23.35	29.73	27.05	66.06	55.17	69.07	45.86	61.29	55.45	2338	2018	2432	1754	2184	1978
73296	73296	Rhobtb3	28.59	32.2	28.41	22.54	20.93	20.83	61.04	66.18	61.66	44.27	43.16	42.7	2226	2495	2226	1734	1585	1564
269470	269470	Wdr3	11.18	13.69	13.08	13.11	10.86	11.8	23.88	28.13	28.39	25.76	22.4	24.19	592	720	697	686	558	602
241230	241230	St8sia6	0.02	0	0	0	0	0	0.04	0	0	0	0	0	1	0	0	0	0	0
71037	71037	Prss55	0	0.07	0	0	0	0	0	0.13	0	0	0	0	0	3	0	0	0	0
56386	56386	B4galt6	4.16	6.14	4.34	5.37	4.79	5.01	8.88	12.61	9.41	10.54	9.87	10.28	386	566	405	492	431	448
68283	68283	9530077C05Rik	6.44	4.95	6.64	4.24	6.73	6.74	13.75	10.17	14.41	8.33	13.88	13.83	206	156	218	136	226	215
257633	257633	Acsf3	4.08	9.65	4.08	7.93	4.64	4.55	8.7	19.83	8.86	15.57	9.57	9.33	131	316	137	259	150	146
74570	74570	Zkscan1	8.85	8.9	9.09	7.24	8.33	7.63	18.9	18.29	19.72	14.21	17.18	15.65	1181	1178	1221	952	1077	980
105651	105651	Ppp1r3e	0.91	0.95	0.79	1.22	1.05	0.82	1.93	1.95	1.71	2.41	2.17	1.69	24	25	21	32	27	21
71059	71059	Hexim2	2.19	3.25	1.76	4.13	2.34	2.36	4.68	6.68	3.81	8.11	4.83	4.83	47	90	48	95	64	63
20541	20541	Slc8a1	4.73	1.47	4.65	1.06	2.64	3.12	10.11	3.02	10.09	2.08	5.45	6.41	717	253	764	181	504	502
18670	18670	Abcb4	39.55	41.94	40.36	34.47	45.54	47.27	84.45	86.18	87.59	67.7	93.9	96.92	2470	2514	2541	2067	2697	2720
74194	74194	Rnd3	7.4	4.47	7.82	5.7	4.33	5.77	15.8	9.18	16.97	11.19	8.94	11.83	317	190	337	241	180	238
50498	50498	Ebi3	0.08	0	0	0	0	0	0.17	0	0	0	0	0	1	0	0	0	0	0
11668	11668	Aldh1a1	0.1	0.03	0.03	0.03	0	0.03	0.22	0.07	0.07	0.07	0	0.07	3	1	1	1	0	1
16180	16180	Il1rap	14.43	17.04	15.1	17.3	13.98	14.29	30.81	35.01	32.77	33.98	28.83	29.3	995	1158	1023	1185	938	942
11739	11739	Slc25a4	426.95	405.8	413.87	454.33	430.44	456.84	911.52	833.93	898.3	892.3	887.5	936.61	7587	7152	7407	7957	7411	7829
12702	12702	Socs3	10.5	36.65	10.67	48.59	15.11	15.46	22.42	75.31	23.16	95.43	31.15	31.69	433	1501	443	1978	604	614
242297	242297	Fam110b	3.65	5.81	3.66	3.29	4.04	4.18	7.8	11.93	7.93	6.45	8.32	8.57	186	291	187	163	197	203
394435	394435	Ugt1a6b	0	0	0.07	0.37	0.07	0	0	0	0.15	0.74	0.15	0	0	0	2.36	12.53	2.36	0
320508	320508	Cachd1	5.61	6.29	5.47	5.96	5.9	5.93	11.97	12.93	11.87	11.7	12.16	12.15	441	492	433	463	450	449
28035	28035	Usp39	46.44	40.56	46.71	41.23	39.79	44.66	99.15	83.35	101.38	80.98	82.05	91.56	1518	1311	1535	1314	1255	1407
100503924	100503924	Fcor	0.38	1.18	0.76	1.18	0	0	0.82	2.42	1.64	2.32	0	0	1	3	2	3	0	0
17364	17364	Trpm1	0.01	0	0.01	0.12	0.03	0.01	0.02	0	0.02	0.24	0.07	0.02	1	0	1	6	3	1
228765	228765	Sdcbp2	0.42	0.27	0.11	0.21	0.16	0.44	0.9	0.55	0.23	0.42	0.34	0.9	8	5	2	4	3	8
110957	110957	D1Pas1	0	0.04	0.04	0.02	0.1	0.06	0	0.08	0.09	0.04	0.22	0.13	0	2	2	1	5	3
52793	52793	Fam3b	0	0	0	0	0	0	0	0	0	0	0	0	0	0	0	0	0	0
99412	99412	Golga2	31.68	33.4	31.66	33.22	31.95	30.79	67.63	68.63	68.72	65.25	65.87	63.13	2097	2212	2114	2193	2062	1969
12818	12818	Col14a1	0.46	0.29	0.33	0.47	0.48	0.46	0.98	0.6	0.72	0.93	1	0.94	46	30	34	48	48	45
21877	21877	Tk1	34.97	35.26	33.72	60.6	77.45	83.4	74.65	72.45	73.18	119.01	159.68	170.98	650	647	628	1101	1384	1483
100502846	100502846	Gm19410	14.1	53.05	14.4	45.86	21.71	20.77	30.1	109.01	31.25	90.06	44.77	42.58	1456	5441	1493	4670	2171	2061
226922	226922	Kcnq5	0.93	1.96	0.94	0.91	0.67	0.75	1.99	4.03	2.03	1.79	1.37	1.55	108	226	111	111	75	84
15135	15135	Hbb-y	0	0	0	0	0	0	0	0	0	0	0	0	0	0	0	0	0	0
56419	56419	Diaph3	8.5	6.5	9.02	7.77	12.46	12.07	18.15	13.36	19.58	15.26	25.7	24.74	616	468	658	556	876	841
545253	545253	Gm5820	0.28	0.19	0.23	0.22	0.2	0.26	0.6	0.4	0.5	0.43	0.41	0.53	16	12	13	14	8	9
17888	17888	Myh6	0.26	0.25	0.12	0.13	0.73	0.14	0.56	0.51	0.27	0.25	1.51	0.29	26	24.64	12	12	70	13
243510	243510	Ccdc142	3.17	3.26	2.45	3.09	2.82	2.91	6.78	6.7	5.31	6.06	5.82	5.96	152	155	118	146	131	134
17925	17925	Myo9b	43.3	45.48	42.41	38.95	40.56	39.96	92.44	93.46	92.06	76.5	83.63	81.93	4911	4934	4806	4256	4320	4109
13999	13999	Gm14288	5.21	4.57	2.43	4.49	2.37	8.29	11.13	9.39	5.28	8.83	4.89	16.99	13.98	11.95	6.59	11.7	6.12	21.62
72330	72330	Klhl40	0.05	0.03	0.03	0.89	0.82	0.77	0.12	0.06	0.06	1.74	1.69	1.57	2	1	1	32	29	27
403174	403174	Msantd1	0.67	0.91	1.06	0.61	0.29	0.4	1.43	1.87	2.29	1.19	0.59	0.82	39	50	66	35	19	26
327956	327956	Vmo1	0	0	0	0	0	0	0	0	0	0	0	0	0	0	0	0	0	0
13823	13823	Epb41l3	42.95	41.12	43.73	35.68	44.32	43.66	91.7	84.5	94.92	70.08	91.38	89.51	2672	2546	2728	2184	2649	2601
30839	30839	Fbxw5	22.22	25.58	20.86	24.16	23.68	24.9	47.44	52.57	45.27	47.45	48.81	51.05	785	899	740	840	813	850
30925	30925	Slamf6	0	0	0	0	0	0	0	0	0	0	0	0	0	0	0	0	0	0
78795	78795	Armc9	4.77	4.94	4.69	4.26	4.71	4.94	10.18	10.16	10.18	8.37	9.72	10.12	228	220	222	201	211	229
30933	30933	Tor2a	29.57	40.14	27.59	38.4	31.42	36.06	63.12	82.48	59.88	75.42	64.79	73.93	639	852	599	810	653	749
66725	66725	Lrrk2	16.6	16.34	16.77	26.47	20.49	20.02	35.43	33.57	36.41	51.99	42.24	41.04	2243	2177	2269	3511	2669	2590
74252	74252	Armc1	11.29	11.77	12.38	11.77	12.46	12.29	24.1	24.19	26.87	23.11	25.69	25.2	650	673	718	672	697	682
58205	58205	Pdcd1lg2	0	0	0	0	0	0	0	0	0	0	0	0	0	0	0	0	0	0
216871	216871	Gltpd2	0	0	0	0	0	0	0	0	0	0	0	0	0	0	0	0	0	0
26972	26972	Spo11	0	0	0	0	0	0	0	0	0	0	0	0	0	0	0	0	0	0
100042533	100042533	Gm11578	0	0	0	0.05	0	0	0	0	0	0.1	0	0	0	0	0	1	0	0
19317	19317	Qk	77.47	72.44	80.36	57.94	70.43	72.7	165.4	148.86	174.42	113.8	145.21	149.06	6001	5534	6285	4373	5269	5413
56448	56448	Cyp2d22	0	0	0.07	0.02	0	0.02	0	0	0.15	0.05	0	0.05	0	0	3	1	0	1
77626	77626	Smpd4	26.81	28.14	25.32	20.26	26.17	25.73	57.24	57.83	54.95	39.8	53.96	52.74	1668	1757	1611	1251	1589	1544
71777	71777	Ing3	10.93	11.36	10.26	9.48	10.06	8.78	23.34	23.34	22.27	18.63	20.75	17.99	640	660	608	548	572	498
108077	108077	Skiv2l	28.31	33.66	28.46	33.83	30.6	31.03	60.44	69.17	61.77	66.45	63.09	63.62	1746	2060	1768	2053	1823	1833
15375	15375	Foxa1	0.72	1.07	0.94	0.75	0.47	0.4	1.53	2.21	2.03	1.47	0.96	0.83	35	53	46	36	22	19
276919	276919	Gemin4	6.82	7.7	7.2	7.48	6.57	6.88	14.56	15.81	15.63	14.68	13.54	14.12	363	407	386	393	339	353
381310	381310	Stum	0.87	1.59	0.79	2.21	1.1	0.81	1.85	3.28	1.71	4.34	2.26	1.67	93	170	85	234	114	84
74766	74766	Yipf2	10.68	16.32	11.06	15.45	15.53	15.68	22.79	33.54	24.01	30.34	32.02	32.15	315	482	327	450	448	447
53334	53334	Gosr1	17.53	16.9	16.5	14.22	16.12	13.9	37.44	34.72	35.82	27.92	33.23	28.5	1180	1130	1118	945	1052	901
105351	105351	AW209491	6.07	5.92	5.79	5.2	4.85	5.19	12.95	12.16	12.57	10.21	10.01	10.63	174	169	168	147	135	144
76795	76795	Tbc1d9b	32.82	27.97	33.05	26.86	36.57	36.22	70.06	57.47	71.74	52.76	75.4	74.25	2701	2291	2739	2185	2928	2870
22388	22388	Wdr1	152.72	106.22	148.59	102.44	118.37	117.25	326.06	218.28	322.52	201.2	244.06	240.39	6955	4806	6813	4607	5228	5144
215999	215999	Mcu	27.4	36.78	25.69	27.98	26.13	25.01	58.49	75.59	55.77	54.94	53.87	51.27	1197	1595	1131	1206	1107	1051
208263	208263	Tor1aip1	50.03	57.17	51.52	56.8	49.21	48.62	106.81	117.48	111.83	111.56	101.47	99.68	2742	3201	2856	3166	2706	2727
105243147	105243147	Gm39147	0.12	0	0	0	0	0	0.26	0	0	0	0	0	1	0	0	0	0	0
217733	217733	Tmem63c	0	0	0	0.02	0	0	0	0	0	0.04	0	0	0	0	0	1	0	0
99375	99375	Cul4a	46.79	45.8	45.77	41.2	42.95	44.39	99.9	94.11	99.34	80.92	88.56	91.01	2707	2632	2665	2354	2411	2475
109052	109052	Krt75	0	0	0	0	0	0	0	0	0	0	0	0	0	0	0	0	0	0
245841	245841	Polr2h	21.22	22.52	19.65	24.75	26.44	26	45.31	46.27	42.64	48.61	54.52	53.29	183	194	173	211	221	218
231841	231841	Brat1	19.85	20.29	21.07	18.89	18.68	19.83	42.38	41.71	45.72	37.1	38.51	40.66	1039	1053	1111	973	946	997
213211	213211	Rnf26	20.15	23.23	19.68	27.27	30.87	30.35	43.01	47.74	42.72	53.57	63.66	62.23	675	773	664	902	1003	980
17122	17122	Mxd4	105.94	109.79	106.1	105.21	108.76	101.17	226.18	225.61	230.28	206.64	224.25	207.41	1611	1655	1625	1576	1602	1484
75434	75434	Fam166c	0	0	0	0	0	0	0	0	0	0	0	0	0	0	0	0	0	0
213326	213326	Scyl2	18.89	19.91	20.7	17.65	19.09	18.58	40.34	40.92	44.93	34.66	39.35	38.1	1420	1477	1548	1311	1395	1335
56520	56520	Nme4	3.23	2.9	3.5	4.52	4.49	3.5	6.89	5.96	7.61	8.87	9.25	7.18	32	30	37	46	45	35
68260	68260	Trmt12	1.21	1.57	1.55	1.78	1.48	1.52	2.57	3.23	3.37	3.5	3.06	3.13	78	101	101	114	93	95
66928	66928	Dmac1	24.16	27.99	25.39	26.73	24.18	23.38	51.57	57.53	55.1	52.5	49.85	47.93	186	213	197	202	180	174
432779	432779	Lrrc14b	2.1	1.82	1.84	3.15	3.41	3.73	4.48	3.74	4	6.19	7.02	7.65	87	75	77	129	137	149
71164	71164	Zdhhc11	0.05	0	0	0	0	0.06	0.11	0	0	0	0	0.12	1	0	0	0	0	1
84112	84112	Sucnr1	0	0	0	0	0.05	0	0	0	0	0	0.1	0	0	0	0	0	1	0
259279	259279	Tubgcp3	29	32.83	27.65	32.59	35.19	34.63	61.91	67.47	60.02	64.02	72.56	71	1631	1843	1567	1814	1917	1868
115490369	115490369	Gm52875	0	0	0	0	0	0	0	0	0	0	0	0	0	0	0	0	0	0
21789	21789	Tfpi2	0	0	0	0	0	0	0	0	0	0	0	0	0	0	0	0	0	0
217835	217835	Rin3	0.1	1.06	0.14	0.83	0.23	0.28	0.21	2.17	0.3	1.64	0.48	0.57	6	63	8	49	14	16
75502	75502	Cmtm2b	0	0	0	0	0	0	0	0	0	0	0	0	0	0	0	0	0	0
67733	67733	Itgb3bp	15.43	19.47	13.39	18.7	20.4	20.86	32.94	40.01	29.06	36.72	42.05	42.77	113	143	95	132	144	138
22318	22318	Vamp2	21.54	32.33	24.37	24.89	23.25	26.34	45.98	66.43	52.89	48.88	47.95	54.01	683	1018	778	779	715	805
210808	210808	Lacc1	3	3.33	3.31	3.66	5.65	5.13	6.41	6.84	7.19	7.19	11.64	10.53	108	119	119	130	197	178
100043403	100043403	Gm14410	2.07	2.8	2.07	1.41	1.61	1.94	4.43	5.76	4.49	2.76	3.32	3.97	133.22	178.83	133.77	89.31	100.21	119.73
[truncated: 15,920 more rows]
